# Supplementary material for: 2,3,5-Triphenyl­pyrazine
Source: Acta Crystallogr Sect E Struct Rep Online. 2008 Dec 13;65(Pt 1):o106. doi: 10.1107/S1600536808041627 (PMC2968030; doi:10.1107/S1600536808041627)
Supplement: Supplementary file 1 [file e-65-0o106-sup1.cif]

##############################################################################
###                                                                        ###
###        Electronic paper (Acta Crystallographica Section E)             ###
###                                                                        ###
##############################################################################
#                                                                            #
# This CIF contains the data in a paper accepted for publication in Acta     #
# Crystallographica Section E. It conforms to the requirements of Notes      #
# for Authors for Section E, and has been peer reviewed under the auspices   #
# of the IUCr Commission on Journals.                                        #
#                                                                            #
# Full details of the Crystallographic Information File format               #
# are given in the paper "The Crystallographic Information File (CIF):       #
# a New Standard Archive File for Crystallography" by S. R. Hall, F. H.      #
# Allen and I. D. Brown [Acta Cryst. (1991), A47, 655-685].                  #
#                                                                            #
# The current version of the core CIF dictionary is obtainable from          #
# ftp://ftp.iucr.org/pub/cif_core.dic. The current version number is 2.4.    #
#                                                                            #
# Software is freely available for graphical display of the structure(s) in  #
# this CIF.  For information consult the CIF home page http://www.iucr.org/  #
# cif/home.html                                                              #
#                                                                            #
# This file may be used for bona fide research purposes within the           #
# scientific community so long as proper attribution is given to the journal # 
# article from which it was obtained.                                        #
#                                                                            #
##############################################################################
                                             
data_global
_audit_creation_method     'PLATON <TABLE ACC> option'
_journal_date_recd_electronic     2008-12-02
_journal_date_accepted     2008-12-08
_journal_name_full     'Acta Crystallographica, Section E'
_journal_year     2009
_journal_volume     65
_journal_issue      1
_journal_page_first     o106
_journal_page_last     o106
_journal_paper_category     QO
_journal_coeditor_code     WN2297
_publ_contact_author_name
;
A. Thiruvalluvar
;
_publ_contact_author_address
;
PG Research Department of Physics
Rajah Serfoji Government College (Autonomous)
Thanjavur-613 005
Tamil Nadu
India
;
_publ_contact_author_email     athiru@vsnl.net
_publ_contact_author_fax     'none'
_publ_contact_author_phone     '+91(4362)255490'
_publ_section_title
;
2,3,5-Triphenylpyrazine
;
loop_
    _publ_author_name
    _publ_author_footnote
    _publ_author_address
    'N. Anuradha'
;
?
;
;
PG Research Department of Physics
Rajah Serfoji Government College (Autonomous)
Thanjavur-613 005
Tamil Nadu
India
;
    'A. Thiruvalluvar'
;
?
;
;
PG Research Department of Physics
Rajah Serfoji Government College (Autonomous)
Thanjavur-613 005
Tamil Nadu
India
;
    'K. Pandiarajan'
;
?
;
;
Department of Chemistry,
Annamalai University,
Annamalai Nagar - 608 002,
Tamilnadu,
India
;
    'S. Chitra'
;
?
;
;
Department of Chemistry,
Annamalai University,
Annamalai Nagar - 608 002,
Tamilnadu,
India
;
    'R.J. Butcher'
;
?
;
;
Department of Chemistry,
Howard University,
525 College Street NW,
Washington, DC 20059,
USA
;
data_I
_chemical_name_systematic
;
2,3,5-Triphenylpyrazine
;
_chemical_name_common     Triphenylpyrazine
_chemical_formula_moiety     'C22 H16 N2'
_chemical_formula_sum     'C22 H16 N2'
_chemical_formula_structural     'C22 H16 N2'
_chemical_formula_iupac     'C22 H16 N2'
_chemical_formula_weight     308.37
_chemical_melting_point     421
_symmetry_cell_setting     Orthorhombic
_symmetry_space_group_name_H-M     'P n a 21'
_symmetry_space_group_name_Hall     'P 2c -2n'
loop_
    _symmetry_equiv_pos_site_id
    _symmetry_equiv_pos_as_xyz
    1 x,y,z
    2 -x,-y,1/2+z
    3 1/2-x,1/2+y,1/2+z
    4 1/2+x,1/2-y,z
_cell_length_a     15.563(2)
_cell_length_b     6.2005(9)
_cell_length_c     16.845(3)
_cell_angle_alpha     90
_cell_angle_beta     90
_cell_angle_gamma     90
_cell_volume     1625.5(4)
_cell_formula_units_Z     4
_cell_measurement_reflns_used     2955
_cell_measurement_theta_min     2.42
_cell_measurement_theta_max     21.15
_cell_measurement_temperature     296(2)
_cell_special_details
;
;
_exptl_crystal_description     'chunk'
_exptl_crystal_colour     'colourless'
_exptl_crystal_size_max     0.44
_exptl_crystal_size_mid     0.35
_exptl_crystal_size_min     0.21
_exptl_crystal_size_rad     ?
_exptl_crystal_density_diffrn     1.260
_exptl_crystal_density_meas     ?
_exptl_crystal_density_method     'Not Measured'
_exptl_crystal_F_000     648
_exptl_absorpt_coefficient_mu     0.074
_exptl_absorpt_correction_type     multi-scan
_exptl_absorpt_process_details     '(SADABS; Bruker, 2004)'
_exptl_absorpt_correction_T_min     0.9680
_exptl_absorpt_correction_T_max     0.9846
_exptl_special_details
;
;
_diffrn_ambient_temperature     296(2)
_diffrn_radiation_type     MoK\a
_diffrn_radiation_wavelength     0.71073
_diffrn_radiation_source     'fine-focus sealed tube'
_diffrn_radiation_monochromator     graphite
_diffrn_measurement_device_type     'Bruker APEXII CCD'
_diffrn_measurement_method     '\f and \w'
_diffrn_detector_area_resol_mean     ?
_diffrn_reflns_number     17890
_diffrn_reflns_av_R_equivalents     0.0911
_diffrn_reflns_av_sigmaI/netI     0.0569
_diffrn_reflns_theta_min     2.42
_diffrn_reflns_theta_max     26.48
_diffrn_reflns_theta_full     25.00
_diffrn_measured_fraction_theta_max     0.995
_diffrn_measured_fraction_theta_full     0.998
_diffrn_reflns_limit_h_min     -19
_diffrn_reflns_limit_h_max     19
_diffrn_reflns_limit_k_min     -7
_diffrn_reflns_limit_k_max     7
_diffrn_reflns_limit_l_min     -20
_diffrn_reflns_limit_l_max     19
_diffrn_standards_number     0
_diffrn_standards_interval_count     0
_diffrn_standards_interval_time     0
_diffrn_standards_decay_%     0
_refine_special_details
;
Refinement of <i>F</i>^2^ against ALL reflections. The weighted <i>R</i>-factor
<i>wR</i> and goodness of fit <i>S</i> are based on <i>F</i>^2^, conventional
<i>R</i>-factors <i>R</i> are based on <i>F</i>, with <i>F</i> set to zero for
negative <i>F</i>^2^. The threshold expression of <i>F</i>^2^ >
2\s(<i>F</i>^2^) is used only for calculating <i>R</i>-factors(gt) <i>etc</i>.
and is not relevant to the choice of reflections for refinement.
<i>R</i>-factors based on <i>F</i>^2^ are statistically about twice as large
as those based on <i>F</i>, and <i>R</i>- factors based on ALL data will be
even larger.
;
_reflns_number_total     1730
_reflns_number_gt     1109
_reflns_threshold_expression     I>2\s(I)
_refine_ls_structure_factor_coef     Fsqd
_refine_ls_matrix_type     full
_refine_ls_R_factor_all     0.0920
_refine_ls_R_factor_gt     0.0495
_refine_ls_wR_factor_gt     0.1075
_refine_ls_wR_factor_ref     0.1292
_refine_ls_goodness_of_fit_ref     1.021
_refine_ls_restrained_S_all     1.021
_refine_ls_number_reflns     1730
_refine_ls_number_parameters     218
_refine_ls_number_restraints     1
_refine_ls_hydrogen_treatment     constr
_refine_ls_weighting_scheme     calc
_refine_ls_weighting_details
         'calc w=1/[\s^2^(Fo^2^)+(0.0653P)^2^+0.1081P] where P=(Fo^2^+2Fc^2^)/3'
_atom_sites_solution_hydrogens     geom
_atom_sites_solution_primary     direct
_atom_sites_solution_secondary     difmap
_refine_ls_shift/su_max     0.001
_refine_ls_shift/su_max_lt     0.001
_refine_ls_shift/su_mean     0.000
_refine_diff_density_max     0.134
_refine_diff_density_min     -0.132
_refine_ls_extinction_method     'SHELXL97 (Sheldrick, 2008)'
_refine_ls_extinction_coef     0.015(3)
_refine_ls_extinction_expression
                                  'Fc^*^=kFc[1+0.001xFc^2^\l^3^/sin(2\q)]^-1/4^'
_refine_ls_abs_structure_details     ?
_refine_ls_abs_structure_Flack     ?
loop_
    _atom_type_symbol
    _atom_type_description
    _atom_type_scat_dispersion_real
    _atom_type_scat_dispersion_imag
    _atom_type_scat_source
    N N 0.0061 0.0033 'International Tables Vol C Tables 4.2.6.8 and 6.1.1.4'
    H H 0.0000 0.0000 'International Tables Vol C Tables 4.2.6.8 and 6.1.1.4'
    C C 0.0033 0.0016 'International Tables Vol C Tables 4.2.6.8 and 6.1.1.4'
_computing_data_collection     'APEX2 (Bruker, 2004)'
_computing_cell_refinement     'SAINT-NT (Bruker, 2004)'
_computing_data_reduction     'SAINT-NT (Bruker, 2004)'
_computing_structure_solution     'SHELXS97 (Sheldrick, 2008)'
_computing_structure_refinement     'SHELXL97 (Sheldrick, 2008)'
_computing_molecular_graphics     'ORTEP-3 (Farrugia, 1997)'
_computing_publication_material     'PLATON (Spek, 2003)'
loop_
    _atom_site_type_symbol
    _atom_site_label
    _atom_site_fract_x
    _atom_site_fract_y
    _atom_site_fract_z
    _atom_site_U_iso_or_equiv
    _atom_site_thermal_displace_type
    _atom_site_calc_flag
    _atom_site_refinement_flags
    _atom_site_occupancy
    N N1 0.2355(2) 0.1296(5) 0.19242(19) 0.0547(12) Uani d . 1.000
    N N4 0.3436(2) -0.1252(5) 0.10173(19) 0.0487(11) Uani d . 1.000
    C C2 0.2412(3) 0.1612(5) 0.1141(2) 0.0463(12) Uani d . 1.000
    C C3 0.3009(3) 0.0395(6) 0.0686(2) 0.0447(12) Uani d . 1.000
    C C5 0.3329(3) -0.1640(6) 0.1791(2) 0.0477(12) Uani d . 1.000
    C C6 0.2822(3) -0.0252(7) 0.2244(3) 0.0557(14) Uani d . 1.000
    C C21 0.1810(3) 0.3188(6) 0.0793(2) 0.0480(12) Uani d . 1.000
    C C22 0.1658(3) 0.5110(6) 0.1192(3) 0.0547(16) Uani d . 1.000
    C C23 0.1074(3) 0.6577(7) 0.0897(3) 0.0670(17) Uani d . 1.000
    C C24 0.0622(3) 0.6125(8) 0.0212(3) 0.0717(17) Uani d . 1.000
    C C25 0.0760(3) 0.4218(8) -0.0185(3) 0.0683(19) Uani d . 1.000
    C C26 0.1359(3) 0.2775(8) 0.0110(3) 0.0610(17) Uani d . 1.000
    C C31 0.3243(3) 0.0908(7) -0.0142(2) 0.0500(14) Uani d . 1.000
    C C32 0.3486(3) 0.2977(7) -0.0358(3) 0.0583(16) Uani d . 1.000
    C C33 0.3772(3) 0.3414(7) -0.1116(3) 0.0653(17) Uani d . 1.000
    C C34 0.3783(3) 0.1810(8) -0.1676(3) 0.0660(17) Uani d . 1.000
    C C35 0.3525(3) -0.0229(8) -0.1474(3) 0.0687(17) Uani d . 1.000
    C C36 0.3261(3) -0.0692(6) -0.0714(2) 0.0577(16) Uani d . 1.000
    C C51 0.3770(3) -0.3528(6) 0.2136(2) 0.0483(12) Uani d . 1.000
    C C52 0.4302(3) -0.4792(7) 0.1662(3) 0.0610(17) Uani d . 1.000
    C C53 0.4682(3) -0.6620(7) 0.1961(3) 0.0730(19) Uani d . 1.000
    C C54 0.4543(3) -0.7247(8) 0.2734(3) 0.0747(19) Uani d . 1.000
    C C55 0.4017(4) -0.6012(8) 0.3210(3) 0.0770(19) Uani d . 1.000
    C C56 0.3635(3) -0.4195(7) 0.2911(3) 0.0667(17) Uani d . 1.000
    H H6 0.28114 -0.04259 0.27921 0.0669 Uiso calc R 1.000
    H H22 0.19510 0.54089 0.16601 0.0653 Uiso calc R 1.000
    H H23 0.09840 0.78757 0.11605 0.0803 Uiso calc R 1.000
    H H24 0.02234 0.71109 0.00186 0.0859 Uiso calc R 1.000
    H H25 0.04549 0.39011 -0.06447 0.0819 Uiso calc R 1.000
    H H26 0.14584 0.14928 -0.01612 0.0727 Uiso calc R 1.000
    H H32 0.34552 0.40842 0.00137 0.0699 Uiso calc R 1.000
    H H33 0.39584 0.47943 -0.12464 0.0783 Uiso calc R 1.000
    H H34 0.39640 0.21058 -0.21902 0.0788 Uiso calc R 1.000
    H H35 0.35281 -0.13135 -0.18555 0.0820 Uiso calc R 1.000
    H H36 0.30936 -0.20876 -0.05833 0.0693 Uiso calc R 1.000
    H H52 0.44015 -0.43949 0.11371 0.0731 Uiso calc R 1.000
    H H53 0.50365 -0.74446 0.16366 0.0872 Uiso calc R 1.000
    H H54 0.48007 -0.84883 0.29325 0.0894 Uiso calc R 1.000
    H H55 0.39220 -0.64112 0.37352 0.0927 Uiso calc R 1.000
    H H56 0.32749 -0.33888 0.32367 0.0800 Uiso calc R 1.000
loop_
    _atom_site_aniso_label
    _atom_site_aniso_U_11
    _atom_site_aniso_U_22
    _atom_site_aniso_U_33
    _atom_site_aniso_U_12
    _atom_site_aniso_U_13
    _atom_site_aniso_U_23
    N1 0.062(2) 0.052(2) 0.050(2) 0.0055(17) 0.0027(16) -0.0004(16)
    N4 0.0533(19) 0.0458(18) 0.047(2) 0.0009(15) 0.0024(15) 0.0030(15)
    C2 0.057(2) 0.042(2) 0.040(2) -0.0052(18) 0.0015(17) -0.0036(18)
    C3 0.055(2) 0.039(2) 0.040(2) 0.0020(18) 0.0004(16) -0.0025(16)
    C5 0.055(2) 0.047(2) 0.041(2) -0.0069(18) -0.0003(17) 0.0022(18)
    C6 0.069(3) 0.057(2) 0.041(2) -0.002(2) -0.0020(19) -0.001(2)
    C21 0.051(2) 0.047(2) 0.046(2) -0.0008(17) 0.0017(18) -0.0008(18)
    C22 0.060(3) 0.050(2) 0.054(3) 0.000(2) 0.0030(19) -0.0013(19)
    C23 0.067(3) 0.055(3) 0.079(3) 0.011(2) 0.007(3) 0.001(2)
    C24 0.066(3) 0.077(3) 0.072(3) 0.013(3) 0.002(3) 0.008(3)
    C25 0.067(3) 0.085(4) 0.053(3) 0.012(3) -0.006(2) 0.004(2)
    C26 0.067(3) 0.062(3) 0.054(3) 0.002(2) -0.004(2) -0.002(2)
    C31 0.054(2) 0.054(3) 0.042(2) 0.0078(19) -0.0010(18) 0.0036(18)
    C32 0.077(3) 0.047(2) 0.051(3) 0.003(2) 0.009(2) 0.002(2)
    C33 0.077(3) 0.056(3) 0.063(3) 0.006(2) 0.012(2) 0.015(2)
    C34 0.076(3) 0.076(3) 0.046(3) 0.015(3) 0.009(2) 0.014(3)
    C35 0.089(3) 0.070(3) 0.047(3) 0.017(3) 0.001(2) -0.006(2)
    C36 0.079(3) 0.046(2) 0.048(3) 0.009(2) 0.001(2) -0.004(2)
    C51 0.049(2) 0.045(2) 0.051(2) -0.0034(18) -0.0025(18) 0.0050(19)
    C52 0.064(3) 0.056(3) 0.063(3) -0.001(2) 0.005(2) 0.013(2)
    C53 0.066(3) 0.061(3) 0.092(4) 0.012(2) 0.008(3) 0.011(3)
    C54 0.075(3) 0.056(3) 0.093(4) 0.007(3) -0.019(3) 0.019(3)
    C55 0.098(4) 0.072(3) 0.061(3) 0.010(3) -0.013(3) 0.012(3)
    C56 0.085(3) 0.064(3) 0.051(3) 0.013(2) -0.010(2) 0.006(2)
_geom_special_details
;
Bond distances, angles <i>etc</i>. have been calculated using the rounded
fractional coordinates. All su's are estimated from the variances of the
(full) variance-covariance matrix. The cell e.s.d.'s are taken into account in
the estimation of distances, angles and torsion angles
;
loop_
    _geom_bond_atom_site_label_1
    _geom_bond_atom_site_label_2
    _geom_bond_site_symmetry_1
    _geom_bond_site_symmetry_2
    _geom_bond_distance
    _geom_bond_publ_flag
    N1 C2 . . 1.337(5) no
    N1 C6 . . 1.319(6) no
    N4 C3 . . 1.340(5) no
    N4 C5 . . 1.336(5) no
    C2 C3 . . 1.421(6) no
    C2 C21 . . 1.475(6) no
    C3 C31 . . 1.476(5) no
    C5 C6 . . 1.395(6) no
    C5 C51 . . 1.476(6) no
    C21 C22 . . 1.389(6) no
    C21 C26 . . 1.372(6) no
    C22 C23 . . 1.379(6) no
    C23 C24 . . 1.380(7) no
    C24 C25 . . 1.375(7) no
    C25 C26 . . 1.384(7) no
    C31 C32 . . 1.386(6) no
    C31 C36 . . 1.383(5) no
    C32 C33 . . 1.379(7) no
    C33 C34 . . 1.371(7) no
    C34 C35 . . 1.370(7) no
    C35 C36 . . 1.375(6) no
    C51 C52 . . 1.392(6) no
    C51 C56 . . 1.386(6) no
    C52 C53 . . 1.374(6) no
    C53 C54 . . 1.376(7) no
    C54 C55 . . 1.378(7) no
    C55 C56 . . 1.370(7) no
    C6 H6 . . 0.9300 no
    C22 H22 . . 0.9300 no
    C23 H23 . . 0.9300 no
    C24 H24 . . 0.9300 no
    C25 H25 . . 0.9300 no
    C26 H26 . . 0.9300 no
    C32 H32 . . 0.9300 no
    C33 H33 . . 0.9300 no
    C34 H34 . . 0.9300 no
    C35 H35 . . 0.9300 no
    C36 H36 . . 0.9300 no
    C52 H52 . . 0.9300 no
    C53 H53 . . 0.9300 no
    C54 H54 . . 0.9300 no
    C55 H55 . . 0.9300 no
    C56 H56 . . 0.9300 no
loop_
    _geom_contact_atom_site_label_1
    _geom_contact_atom_site_label_2
    _geom_contact_distance
    _geom_contact_site_symmetry_1
    _geom_contact_site_symmetry_2
    _geom_contact_publ_flag
    N1 N4 2.768(4) . . no
    N4 N1 2.768(4) . . no
    N1 H22 2.6600 . . no
    N1 H35 2.8800 . 3_555 no
    N4 H36 2.8000 . . no
    N4 H52 2.4700 . . no
    C5 C22 3.441(6) . 1_545 no
    C6 C34 3.587(7) . 3_545 no
    C6 C54 3.366(7) . 1_565 no
    C21 C32 3.253(6) . . no
    C22 C5 3.441(6) . 1_565 no
    C26 C32 3.405(7) . . no
    C26 C31 3.181(7) . . no
    C31 C26 3.181(7) . . no
    C32 C26 3.405(7) . . no
    C32 C21 3.253(6) . . no
    C34 C6 3.587(7) . 3_554 no
    C35 C56 3.576(7) . 3_554 no
    C54 C6 3.366(7) . 1_545 no
    C56 C35 3.576(7) . 3_545 no
    C2 H32 2.9300 . . no
    C3 H26 2.8900 . . no
    C5 H22 2.8300 . 1_545 no
    C6 H56 2.6600 . . no
    C21 H32 2.9300 . . no
    C24 H55 3.0000 . 3_564 no
    C31 H26 2.8000 . . no
    C33 H25 3.0900 . 4_555 no
    C34 H54 3.0900 . 2_644 no
    C35 H54 2.9000 . 2_644 no
    C35 H56 3.0600 . 3_554 no
    C51 H22 3.0200 . 1_545 no
    C52 H23 3.0000 . 4_555 no
    C56 H6 2.6700 . . no
    H6 C56 2.6700 . . no
    H6 H56 2.1100 . . no
    H22 N1 2.6600 . . no
    H22 C5 2.8300 . 1_565 no
    H22 C51 3.0200 . 1_565 no
    H23 C52 3.0000 . 4_455 no
    H25 C33 3.0900 . 4_455 no
    H26 C3 2.8900 . . no
    H26 C31 2.8000 . . no
    H32 C2 2.9300 . . no
    H32 C21 2.9300 . . no
    H32 H52 2.5800 . 1_565 no
    H35 N1 2.8800 . 3_544 no
    H36 N4 2.8000 . . no
    H52 N4 2.4700 . . no
    H52 H32 2.5800 . 1_545 no
    H54 C34 3.0900 . 2_645 no
    H54 C35 2.9000 . 2_645 no
    H55 C24 3.0000 . 3_535 no
    H56 C6 2.6600 . . no
    H56 H6 2.1100 . . no
    H56 C35 3.0600 . 3_545 no
loop_
    _geom_angle_atom_site_label_1
    _geom_angle_atom_site_label_2
    _geom_angle_atom_site_label_3
    _geom_angle_site_symmetry_1
    _geom_angle_site_symmetry_2
    _geom_angle_site_symmetry_3
    _geom_angle
    _geom_angle_publ_flag
    C2 N1 C6 . . . 118.2(4) no
    C3 N4 C5 . . . 118.8(3) no
    N1 C2 C3 . . . 119.9(3) no
    N1 C2 C21 . . . 116.6(3) no
    C3 C2 C21 . . . 123.5(3) no
    N4 C3 C2 . . . 120.3(3) no
    N4 C3 C31 . . . 115.8(4) no
    C2 C3 C31 . . . 123.8(3) no
    N4 C5 C6 . . . 119.6(4) no
    N4 C5 C51 . . . 118.0(3) no
    C6 C5 C51 . . . 122.5(3) no
    N1 C6 C5 . . . 122.5(4) no
    C2 C21 C22 . . . 119.0(3) no
    C2 C21 C26 . . . 122.3(4) no
    C22 C21 C26 . . . 118.6(4) no
    C21 C22 C23 . . . 120.3(4) no
    C22 C23 C24 . . . 120.2(4) no
    C23 C24 C25 . . . 120.1(4) no
    C24 C25 C26 . . . 119.1(5) no
    C21 C26 C25 . . . 121.7(4) no
    C3 C31 C32 . . . 121.0(4) no
    C3 C31 C36 . . . 120.6(4) no
    C32 C31 C36 . . . 118.4(4) no
    C31 C32 C33 . . . 120.9(4) no
    C32 C33 C34 . . . 119.9(4) no
    C33 C34 C35 . . . 119.7(5) no
    C34 C35 C36 . . . 120.8(4) no
    C31 C36 C35 . . . 120.3(4) no
    C5 C51 C52 . . . 119.8(3) no
    C5 C51 C56 . . . 122.5(4) no
    C52 C51 C56 . . . 117.6(4) no
    C51 C52 C53 . . . 120.7(4) no
    C52 C53 C54 . . . 120.8(4) no
    C53 C54 C55 . . . 119.1(5) no
    C54 C55 C56 . . . 120.1(5) no
    C51 C56 C55 . . . 121.8(4) no
    N1 C6 H6 . . . 119.00 no
    C5 C6 H6 . . . 119.00 no
    C21 C22 H22 . . . 120.00 no
    C23 C22 H22 . . . 120.00 no
    C22 C23 H23 . . . 120.00 no
    C24 C23 H23 . . . 120.00 no
    C23 C24 H24 . . . 120.00 no
    C25 C24 H24 . . . 120.00 no
    C24 C25 H25 . . . 120.00 no
    C26 C25 H25 . . . 120.00 no
    C21 C26 H26 . . . 119.00 no
    C25 C26 H26 . . . 119.00 no
    C31 C32 H32 . . . 119.00 no
    C33 C32 H32 . . . 120.00 no
    C32 C33 H33 . . . 120.00 no
    C34 C33 H33 . . . 120.00 no
    C33 C34 H34 . . . 120.00 no
    C35 C34 H34 . . . 120.00 no
    C34 C35 H35 . . . 120.00 no
    C36 C35 H35 . . . 120.00 no
    C31 C36 H36 . . . 120.00 no
    C35 C36 H36 . . . 120.00 no
    C51 C52 H52 . . . 120.00 no
    C53 C52 H52 . . . 120.00 no
    C52 C53 H53 . . . 120.00 no
    C54 C53 H53 . . . 120.00 no
    C53 C54 H54 . . . 120.00 no
    C55 C54 H54 . . . 120.00 no
    C54 C55 H55 . . . 120.00 no
    C56 C55 H55 . . . 120.00 no
    C51 C56 H56 . . . 119.00 no
    C55 C56 H56 . . . 119.00 no
loop_
    _geom_torsion_atom_site_label_1
    _geom_torsion_atom_site_label_2
    _geom_torsion_atom_site_label_3
    _geom_torsion_atom_site_label_4
    _geom_torsion_site_symmetry_1
    _geom_torsion_site_symmetry_2
    _geom_torsion_site_symmetry_3
    _geom_torsion_site_symmetry_4
    _geom_torsion
    _geom_torsion_publ_flag
    C6 N1 C2 C3 . . . . -4.3(6) no
    C6 N1 C2 C21 . . . . 173.4(4) no
    C2 N1 C6 C5 . . . . -3.9(6) no
    C5 N4 C3 C2 . . . . -4.0(6) no
    C5 N4 C3 C31 . . . . 172.3(4) no
    C3 N4 C5 C6 . . . . -4.0(6) no
    C3 N4 C5 C51 . . . . 176.9(4) no
    N1 C2 C3 N4 . . . . 8.5(6) no
    N1 C2 C3 C31 . . . . -167.5(4) no
    C21 C2 C3 N4 . . . . -169.0(4) no
    C21 C2 C3 C31 . . . . 15.0(6) no
    N1 C2 C21 C22 . . . . 42.2(6) no
    N1 C2 C21 C26 . . . . -134.2(4) no
    C3 C2 C21 C22 . . . . -140.2(4) no
    C3 C2 C21 C26 . . . . 43.4(6) no
    N4 C3 C31 C32 . . . . -126.1(4) no
    N4 C3 C31 C36 . . . . 51.0(6) no
    C2 C3 C31 C32 . . . . 50.0(7) no
    C2 C3 C31 C36 . . . . -132.9(5) no
    N4 C5 C6 N1 . . . . 8.4(7) no
    C51 C5 C6 N1 . . . . -172.6(4) no
    N4 C5 C51 C52 . . . . 2.3(6) no
    N4 C5 C51 C56 . . . . -173.5(4) no
    C6 C5 C51 C52 . . . . -176.8(4) no
    C6 C5 C51 C56 . . . . 7.5(7) no
    C2 C21 C22 C23 . . . . -177.5(4) no
    C26 C21 C22 C23 . . . . -0.9(7) no
    C2 C21 C26 C25 . . . . 176.3(4) no
    C22 C21 C26 C25 . . . . -0.2(7) no
    C21 C22 C23 C24 . . . . 1.4(7) no
    C22 C23 C24 C25 . . . . -0.8(7) no
    C23 C24 C25 C26 . . . . -0.3(7) no
    C24 C25 C26 C21 . . . . 0.8(7) no
    C3 C31 C32 C33 . . . . 174.6(4) no
    C36 C31 C32 C33 . . . . -2.6(7) no
    C3 C31 C36 C35 . . . . -176.4(4) no
    C32 C31 C36 C35 . . . . 0.8(7) no
    C31 C32 C33 C34 . . . . 2.8(7) no
    C32 C33 C34 C35 . . . . -1.3(7) no
    C33 C34 C35 C36 . . . . -0.5(7) no
    C34 C35 C36 C31 . . . . 0.7(7) no
    C5 C51 C52 C53 . . . . -176.5(4) no
    C56 C51 C52 C53 . . . . -0.6(7) no
    C5 C51 C56 C55 . . . . 176.7(5) no
    C52 C51 C56 C55 . . . . 0.9(7) no
    C51 C52 C53 C54 . . . . 0.3(7) no
    C52 C53 C54 C55 . . . . -0.2(7) no
    C53 C54 C55 C56 . . . . 0.5(8) no
    C54 C55 C56 C51 . . . . -0.9(8) no
loop_
    _geom_hbond_atom_site_label_D
    _geom_hbond_atom_site_label_H
    _geom_hbond_atom_site_label_A
    _geom_hbond_site_symmetry_A
    _geom_hbond_distance_DH
    _geom_hbond_distance_HA
    _geom_hbond_distance_DA
    _geom_hbond_angle_DHA
    _geom_hbond_publ_flag
    C53 H53 Cg 4_545 0.93 2.98 3.909(5) 174 yes
