# Supplementary material for: 2,3,5-Triphenyl­pyrazine
Source: Acta Crystallogr Sect E Struct Rep Online. 2008 Dec 13;65(Pt 1):o106. doi: 10.1107/S1600536808041627 (PMC2968030; doi:10.1107/S1600536808041627)
Supplement: Supplementary file 2 [file e-65-0o106-Isup2.hkl]

#
# h,k,l, Fc-squared, Fo-squared, sigma(Fo-squared) and status flag
#
data_I
_shelx_title ' csdb C22H16N2 z=4  Pna21'
_shelx_refln_list_code          4
_shelx_F_calc_maximum      137.45
_exptl_crystal_F_000       648.00
_reflns_d_resolution_high  0.7969
 
loop_
 _symmetry_equiv_pos_as_xyz
 'x, y, z'
 '-x, -y, z+1/2'
 '-x+1/2, y+1/2, z+1/2'
 'x+1/2, -y+1/2, z'
 
_cell_length_a    15.5630
_cell_length_b     6.2005
_cell_length_c    16.8450
_cell_angle_alpha  90.000
_cell_angle_beta   90.000
_cell_angle_gamma  90.000
 
_shelx_F_squared_multiplier     1.000
 
loop_
 _refln_index_h
 _refln_index_k
 _refln_index_l
 _refln_F_squared_calc
 _refln_F_squared_meas
 _refln_F_squared_sigma
 _refln_observed_status
   4   0   0    16227.12    18145.83    633.31 o
   6   0   0     1111.14     1081.35     38.26 o
   8   0   0        0.00        4.40      5.49 o
  10   0   0      762.70      825.87     42.26 o
  12   0   0       27.66       22.76     10.83 o
  14   0   0       26.10       19.33      8.77 o
  16   0   0       12.47       19.00     10.53 o
  18   0   0        8.29        3.13     13.68 o
   1   1   0     1094.00      973.25     22.04 o
   2   1   0       25.16       20.12      1.74 o
   3   1   0     8722.89     9035.38    222.58 o
   4   1   0     6626.71     6623.38    163.36 o
   5   1   0     3943.59     3886.28     96.01 o
   6   1   0        0.00       -1.19      2.60 o
   7   1   0        3.76        5.58      3.76 o
   8   1   0       23.43       24.35      4.29 o
   9   1   0      939.79      992.91     35.46 o
  10   1   0       84.61       95.91      6.55 o
  11   1   0      294.40      325.58     13.52 o
  12   1   0      170.56      195.05     10.78 o
  13   1   0        7.54        7.47      6.21 o
  14   1   0       53.84       49.06      6.72 o
  15   1   0        5.02       -5.18      6.26 o
  16   1   0        0.05       -6.61      6.61 o
  17   1   0        0.03       -6.04      7.01 o
  18   1   0       24.75       15.57      7.83 o
  19   1   0       13.84        7.51      8.00 o
   0   2   0       52.89       49.31      3.28 o
   1   2   0        0.01       -1.92      1.92 o
   2   2   0      780.61      712.14     15.82 o
   3   2   0      700.13      615.97     14.38 o
   4   2   0       55.52       58.44      3.11 o
   5   2   0     1180.82     1135.90     37.03 o
   6   2   0        6.66        5.52      3.95 o
   7   2   0     1577.60     1538.42     54.39 o
   8   2   0      815.32      855.28     30.87 o
   9   2   0       20.87       23.44      5.17 o
  10   2   0       58.64       69.03      7.51 o
  11   2   0       33.76       35.09      6.42 o
  12   2   0       68.06       75.86      7.46 o
  13   2   0       35.42       34.39      6.68 o
  14   2   0       74.89       83.40      7.80 o
  15   2   0       78.23       88.04      9.57 o
  16   2   0        5.52       -0.85      7.04 o
  17   2   0       25.40       26.60      7.60 o
  18   2   0        0.17       -4.67      7.63 o
   1   3   0       26.55       23.08      3.89 o
   2   3   0      359.54      297.58     10.87 o
   3   3   0       69.78       75.04      4.98 o
   4   3   0        1.62        2.34      3.84 o
   5   3   0      298.64      267.14     10.21 o
   6   3   0        0.97       -0.72      4.19 o
   7   3   0        1.31        3.98      4.62 o
   8   3   0       57.64       63.82      5.87 o
   9   3   0      256.74      230.00     10.03 o
  10   3   0       17.21       17.49      5.84 o
  11   3   0      244.14      280.19     11.72 o
  12   3   0      138.62      150.63      8.36 o
  13   3   0        1.02       -1.47      6.45 o
  14   3   0       18.60       24.86      7.09 o
  15   3   0        5.50       -1.20      7.16 o
  16   3   0        0.42       -2.47      7.42 o
  17   3   0        3.91       -2.58      7.82 o
   0   4   0      641.85      613.95     27.50 o
   1   4   0       82.02       80.17      5.43 o
   2   4   0       22.11       11.76      4.79 o
   3   4   0       18.41       17.61      5.00 o
   4   4   0       55.44       57.45      5.77 o
   5   4   0      138.05      136.59      7.49 o
   6   4   0       37.26       38.43      5.84 o
   7   4   0      716.93      681.29     25.24 o
   8   4   0      130.31      124.34      7.94 o
   9   4   0        0.46       -5.90      5.90 o
  10   4   0        3.55       -5.79      5.79 o
  11   4   0        3.65        1.21      5.92 o
  12   4   0       20.26       23.07      6.39 o
  13   4   0        3.30       -3.29      7.06 o
  14   4   0       51.21       52.05      7.10 o
  15   4   0        0.67       -3.95      6.51 o
  16   4   0        4.99        2.33      7.39 o
   1   5   0        8.11        2.63      6.14 o
   2   5   0        9.93        2.60      5.99 o
   3   5   0      147.83      146.92      9.41 o
   4   5   0      214.14      211.72     10.02 o
   5   5   0        0.02        1.18      5.91 o
   6   5   0       67.33       80.91      8.14 o
   7   5   0       20.42       22.39      5.22 o
   8   5   0        4.13        2.24      5.80 o
   9   5   0      147.89      159.38      8.85 o
  10   5   0       14.06       12.89      6.43 o
  11   5   0        0.03       -2.03      6.76 o
  12   5   0        0.04        0.91      8.00 o
  13   5   0        5.82        8.26      6.93 o
  14   5   0        0.43        3.92      7.88 o
   0   6   0      201.43      198.60     15.25 o
   1   6   0       47.04       64.30     12.13 o
   2   6   0       34.59       29.46      6.24 o
   3   6   0        0.61        1.07      6.11 o
   4   6   0        3.43        7.22      6.20 o
   5   6   0        2.75        4.44      6.24 o
   6   6   0        0.00       -6.32      6.32 o
   7   6   0        5.28       -2.53      6.37 o
   8   6   0       41.64       42.65      7.03 o
   9   6   0       26.81       22.74      6.98 o
  10   6   0        2.34       -4.31      6.83 o
  11   6   0        5.77       -2.28      7.03 o
  12   6   0        0.09       -2.98      8.51 o
   1   7   0        0.03       14.05      7.32 o
   2   7   0        0.04       21.55      7.41 o
   3   7   0        1.20        5.81      6.54 o
   4   7   0        0.18        3.95      6.69 o
   5   7   0        0.04        5.84      6.89 o
   6   7   0       11.68        8.06      7.01 o
   7   7   0        6.81        6.77      9.75 o
   8   7   0        0.01       -8.39      8.39 o
   2   0   1     1776.11     1696.48     59.19 o
   4   0   1     8292.06     8460.31    208.70 o
   6   0   1     1138.44     1035.46     26.98 o
   8   0   1      994.78     1001.12     35.73 o
  10   0   1       12.15       15.68      4.78 o
  12   0   1       16.06       18.67      5.86 o
  14   0   1       12.48       12.21      6.18 o
  16   0   1       28.06       29.81      7.03 o
  18   0   1       27.29       19.51      7.70 o
   0   1   1     3110.78     3226.58    102.08 o
   1   1   1     1665.57     1561.77     26.33 o
   2   1   1     1568.32     1395.81     24.81 o
   3   1   1    12674.63    13356.82    237.25 o
   4   1   1     7697.49     7688.50    134.06 o
   5   1   1     2224.81     2088.59     36.61 o
   6   1   1      382.51      337.45      7.38 o
   7   1   1      173.10      173.21      5.06 o
   8   1   1      361.14      350.19      9.55 o
   9   1   1       30.31       35.88      3.38 o
  10   1   1       70.28       67.71      4.17 o
  11   1   1        4.53        0.97      3.87 o
  12   1   1       14.91       16.10      4.29 o
  13   1   1       23.59       26.05      4.60 o
  14   1   1       29.70       29.71      4.56 o
  15   1   1        8.11       -4.40      4.40 o
  16   1   1       19.88       17.25      4.88 o
  17   1   1        6.72        0.40      4.93 o
  18   1   1       27.92       32.16      5.49 o
  19   1   1        5.41        2.44      6.88 o
   1   2   1      802.49      716.86     11.47 o
   2   2   1      387.31      361.80      5.96 o
   3   2   1      391.38      342.09      6.24 o
   4   2   1      286.31      273.73      5.82 o
   5   2   1      121.60      121.96      3.54 o
   6   2   1      120.12      121.89      4.37 o
   7   2   1      469.08      454.64     12.09 o
   8   2   1      844.61      865.07     22.07 o
   9   2   1       10.92       12.39      3.61 o
  10   2   1       33.05       35.14      4.15 o
  11   2   1      125.97      139.58      6.00 o
  12   2   1       12.56       12.21      4.60 o
  13   2   1       96.16      111.40      5.73 o
  14   2   1       24.13       21.51      4.66 o
  15   2   1      154.01      167.59      7.16 o
  16   2   1       13.32        8.00      5.01 o
  17   2   1        0.10       -4.97      5.11 o
  18   2   1        8.63       -2.60      5.94 o
   0   3   1      478.62      436.90     12.56 o
   1   3   1      148.65      144.18      4.25 o
   2   3   1      117.42      109.55      4.04 o
   3   3   1      472.83      423.25     10.10 o
   4   3   1      430.91      393.76      9.79 o
   5   3   1      168.23      185.69      5.59 o
   6   3   1      130.92      128.45      4.67 o
   7   3   1       26.72       28.81      3.57 o
   8   3   1       33.38       31.53      3.76 o
   9   3   1       25.80       33.04      4.11 o
  10   3   1      110.07      122.17      5.44 o
  11   3   1      722.04      741.52     17.96 o
  12   3   1       24.36       25.56      4.39 o
  13   3   1       61.15       64.20      4.96 o
  14   3   1        9.75        6.63      4.88 o
  15   3   1       14.23        6.33      5.06 o
  16   3   1        3.15       -5.09      5.09 o
  17   3   1        5.11       -5.97      5.97 o
   1   4   1      217.90      204.55      6.18 o
   2   4   1      142.37      142.45      5.12 o
   3   4   1        0.08       -3.29      3.38 o
   4   4   1      266.21      252.49      7.27 o
   5   4   1        6.40        2.57      3.37 o
   6   4   1      405.58      356.40      9.52 o
   7   4   1       52.81       61.11      4.55 o
   8   4   1      421.98      406.69     10.85 o
   9   4   1       41.10       36.78      4.51 o
  10   4   1        7.87        3.00      4.09 o
  11   4   1       10.78        6.12      4.18 o
  12   4   1       23.44       19.15      4.47 o
  13   4   1        2.62        6.36      4.45 o
  14   4   1        5.66        0.96      4.63 o
  15   4   1        4.81        2.22      4.71 o
  16   4   1        2.95       -3.56      5.38 o
   0   5   1       16.25        4.14      6.36 o
   1   5   1      206.90      198.28      6.81 o
   2   5   1       19.73        8.19      4.26 o
   3   5   1       13.40        2.99      4.30 o
   4   5   1      381.19      335.14      9.40 o
   5   5   1      272.97      260.31      7.98 o
   6   5   1       77.67       82.73      4.98 o
   7   5   1       78.25       67.93      4.45 o
   8   5   1        6.73        0.41      3.88 o
   9   5   1        8.91       -3.45      4.04 o
  10   5   1       22.89       24.94      4.60 o
  11   5   1       18.45       14.47      4.74 o
  12   5   1       10.82        9.08      4.76 o
  13   5   1       17.10       20.07      5.00 o
  14   5   1        6.04        5.99      5.49 o
   1   6   1       20.66       29.53      4.68 o
   2   6   1       14.41       17.13      4.25 o
   3   6   1       20.78       27.23      4.43 o
   4   6   1       78.49       76.05      5.08 o
   5   6   1        5.57        1.77      4.42 o
   6   6   1       41.55       33.76      4.81 o
   7   6   1       21.10       22.35      4.66 o
   8   6   1        1.81        0.08      4.60 o
   9   6   1       10.82        9.93      4.82 o
  10   6   1       20.58       20.74      4.94 o
  11   6   1        4.04       -2.73      5.34 o
  12   6   1       14.89       10.26      6.40 o
   0   7   1       26.51       40.49      7.52 o
   1   7   1       13.45       25.37      5.18 o
   2   7   1        4.78        7.34      4.96 o
   3   7   1       20.73       22.33      4.82 o
   4   7   1        6.61        9.78      4.80 o
   5   7   1        3.50        5.42      5.14 o
   6   7   1        5.85        7.87      5.29 o
   7   7   1        2.88       -1.39      5.98 o
   8   7   1        1.58       -6.15      6.15 o
   0   0   2     5813.83     4147.78    406.67 o
   2   0   2     2935.58     2873.65     77.44 o
   4   0   2     5241.40     5164.00    127.43 o
   6   0   2     1050.46      999.17     28.92 o
   8   0   2     1574.57     1540.82     49.89 o
  10   0   2       55.51       64.70      5.63 o
  12   0   2      397.79      458.23     17.98 o
  14   0   2       28.47       29.37      6.38 o
  16   0   2       14.02       11.21      6.84 o
  18   0   2        4.70       -5.18      8.83 o
   1   1   2     6144.75     7110.41    222.15 o
   2   1   2     3364.67     3364.11     62.46 o
   3   1   2     2636.29     2436.79     45.26 o
   4   1   2     1768.87     1696.02     29.71 o
   5   1   2      182.21      157.22      3.97 o
   6   1   2      419.05      391.04      8.42 o
   7   1   2      251.84      247.09      5.98 o
   8   1   2       62.85       73.43      3.71 o
   9   1   2      171.95      192.12      6.19 o
  10   1   2       16.86       16.48      3.61 o
  11   1   2      114.21      128.97      5.52 o
  12   1   2       61.00       67.64      4.90 o
  13   1   2       20.77       23.55      4.55 o
  14   1   2       12.78        4.04      4.29 o
  15   1   2        7.98        5.73      4.49 o
  16   1   2       23.05       20.26      4.94 o
  17   1   2       13.32       10.21      4.99 o
  18   1   2       14.25       11.41      6.32 o
  19   1   2       24.69       15.47      7.57 o
   0   2   2       31.16       32.98      2.03 o
   1   2   2     1388.80     1435.82     28.05 o
   2   2   2      556.88      507.13      9.22 o
   3   2   2       25.47       26.70      1.84 o
   4   2   2      207.25      197.61      4.53 o
   5   2   2     1383.78     1320.25     25.41 o
   6   2   2       29.68       32.83      2.74 o
   7   2   2     1615.30     1516.26     37.91 o
   8   2   2      340.69      350.58      9.78 o
   9   2   2      152.39      161.03      5.94 o
  10   2   2       13.17       10.76      3.96 o
  11   2   2       19.84       13.54      4.25 o
  12   2   2       19.30       16.78      4.59 o
  13   2   2       29.22       29.93      4.63 o
  14   2   2       84.76      106.03      5.79 o
  15   2   2       19.21       14.06      4.98 o
  16   2   2        2.20       -4.26      4.89 o
  17   2   2       21.66        5.13      5.69 o
  18   2   2        1.32       -6.52      6.52 o
   1   3   2      629.92      609.24     12.31 o
   2   3   2      572.87      593.66     12.19 o
   3   3   2      360.67      351.26      7.85 o
   4   3   2      171.05      185.00      5.28 o
   5   3   2      258.37      225.80      6.18 o
   6   3   2       58.61       66.06      3.68 o
   7   3   2      148.44      161.21      5.44 o
   8   3   2       49.54       54.19      4.01 o
   9   3   2      231.62      239.81      7.27 o
  10   3   2       67.11       73.64      4.74 o
  11   3   2       93.83       91.63      5.04 o
  12   3   2       15.12       20.87      4.35 o
  13   3   2       15.64       14.11      4.42 o
  14   3   2       49.28       46.84      4.98 o
  15   3   2        3.92        3.82      4.74 o
  16   3   2        6.44        1.42      5.67 o
  17   3   2        3.00       -0.56      6.54 o
   0   4   2       61.31       64.78      5.41 o
   1   4   2      249.30      226.69      6.61 o
   2   4   2      110.59      109.07      4.59 o
   3   4   2       88.90       87.07      4.36 o
   4   4   2       40.08       32.51      3.37 o
   5   4   2      165.68      160.69      5.48 o
   6   4   2       13.16       13.03      3.64 o
   7   4   2      331.26      314.03      8.60 o
   8   4   2      299.41      301.71      8.68 o
   9   4   2      107.09      110.90      5.32 o
  10   4   2       70.41       72.00      4.74 o
  11   4   2       16.29        9.16      4.23 o
  12   4   2       18.67       17.33      4.43 o
  13   4   2       16.13       15.02      4.60 o
  14   4   2        6.95        9.02      4.69 o
  15   4   2        2.48       10.41      5.64 o
  16   4   2        2.90       -1.02      6.73 o
   1   5   2       53.90       42.72      4.34 o
   2   5   2      267.37      244.56      7.68 o
   3   5   2      184.56      180.46      7.66 o
   4   5   2      407.95      363.80      9.93 o
   5   5   2      116.41      112.68      5.84 o
   6   5   2       61.30       60.88      4.42 o
   7   5   2        0.02       -3.77      3.77 o
   8   5   2       25.79       18.90      4.03 o
   9   5   2       11.12       15.69      4.15 o
  10   5   2        0.26        0.06      4.24 o
  11   5   2       12.24       13.94      4.46 o
  12   5   2        5.43        4.35      4.80 o
  13   5   2       19.94       12.74      5.10 o
  14   5   2        1.61        0.07      6.52 o
   0   6   2      326.95      303.84     12.41 o
   1   6   2       10.77       20.14      4.46 o
   2   6   2       33.16       32.96      4.47 o
   3   6   2       44.48       40.04      4.56 o
   4   6   2        1.67       -0.53      4.31 o
   5   6   2       63.82       62.58      5.33 o
   6   6   2        8.01        3.94      4.50 o
   7   6   2       82.58       87.76      5.36 o
   8   6   2       22.36       23.03      4.82 o
   9   6   2        0.76        0.09      5.06 o
  10   6   2        3.17        0.44      5.17 o
  11   6   2       25.18       23.99      6.13 o
  12   6   2       25.38       26.30      7.14 o
   1   7   2        2.23       10.70      5.59 o
   2   7   2        7.09       10.95      5.94 o
   3   7   2       23.38       40.26      6.30 o
   4   7   2        2.27       -4.85      5.58 o
   5   7   2        6.27       -1.30      5.71 o
   6   7   2        0.15       -0.47      5.84 o
   7   7   2        3.41       -5.62      5.98 o
   8   7   2        1.67       -6.86      6.86 o
   2   0   3    18893.02    21437.17    621.35 o
   4   0   3     3656.17     3506.65     86.53 o
   6   0   3      413.08      401.13     12.12 o
   8   0   3      284.93      299.61     10.26 o
  10   0   3       94.49       96.78      6.44 o
  12   0   3      107.69      116.88      7.94 o
  14   0   3       68.81       74.53      7.10 o
  16   0   3      128.27      130.56      9.07 o
  18   0   3       23.72       25.12      9.39 o
   0   1   3     1712.60     1586.36     42.14 o
   1   1   3     1856.68     1715.93     33.60 o
   2   1   3     2513.52     2494.81     46.68 o
   3   1   3      711.06      656.67     12.03 o
   4   1   3     2993.13     2855.25     54.40 o
   5   1   3        2.91        3.64      1.77 o
   6   1   3      888.58      896.86     18.42 o
   7   1   3      645.35      634.10     13.28 o
   8   1   3      190.18      193.11      5.41 o
   9   1   3      277.88      290.42      8.34 o
  10   1   3       86.31       87.86      4.55 o
  11   1   3      109.74      119.10      5.39 o
  12   1   3       40.20       44.50      4.66 o
  13   1   3       56.57       55.46      4.86 o
  14   1   3       11.48       10.38      4.29 o
  15   1   3       23.31       20.26      4.64 o
  16   1   3       44.57       39.99      5.11 o
  17   1   3       17.66       13.02      6.08 o
  18   1   3        5.73       -6.24      6.24 o
  19   1   3       14.69        5.77      8.13 o
   1   2   3       75.01       91.20      2.20 o
   2   2   3      367.29      357.29      9.33 o
   3   2   3      643.74      695.59     13.03 o
   4   2   3      858.12      836.68     15.94 o
   5   2   3     2010.03     2046.35     40.08 o
   6   2   3      275.48      231.07      5.57 o
   7   2   3      120.26      129.09      4.30 o
   8   2   3       88.48       94.84      4.38 o
   9   2   3       54.29       62.40      4.22 o
  10   2   3       39.79       39.11      4.20 o
  11   2   3       19.47       13.40      4.38 o
  12   2   3      110.88      126.85      5.97 o
  13   2   3       65.13       76.82      5.17 o
  14   2   3       41.38       37.67      4.85 o
  15   2   3       50.13       47.90      5.20 o
  16   2   3        6.36        5.84      5.22 o
  17   2   3        0.44       -5.06      7.48 o
  18   2   3        0.71        9.32      7.89 o
   0   3   3      192.10      228.35      9.45 o
   1   3   3     1467.83     1549.97     29.31 o
   2   3   3       52.77       59.57      2.85 o
   3   3   3       40.84       53.18      2.80 o
   4   3   3       71.23       79.11      3.01 o
   5   3   3       32.46       31.90      2.89 o
   6   3   3       31.96       27.18      3.15 o
   7   3   3        3.23       -3.33      3.33 o
   8   3   3      117.30      126.82      5.11 o
   9   3   3      366.76      368.16      9.73 o
  10   3   3      113.96      122.86      5.41 o
  11   3   3      226.95      240.31      8.64 o
  12   3   3       79.40       73.91      4.91 o
  13   3   3       13.70        8.85      4.38 o
  14   3   3        7.51        8.56      4.60 o
  15   3   3        8.70        3.45      5.11 o
  16   3   3        2.21        2.38      5.81 o
  17   3   3        3.91       -7.07      7.07 o
   1   4   3       48.86       51.27      3.67 o
   2   4   3        0.21       -2.09      3.37 o
   3   4   3      117.20      117.65      4.82 o
   4   4   3       63.55       64.92      3.81 o
   5   4   3        8.01        7.81      3.39 o
   6   4   3       31.21       36.64      3.93 o
   7   4   3       74.58       74.87      4.48 o
   8   4   3      176.35      171.13      6.09 o
   9   4   3       88.40       92.20      4.85 o
  10   4   3       25.50       23.00      4.18 o
  11   4   3        0.56       -0.11      4.13 o
  12   4   3       74.87       67.93      4.94 o
  13   4   3        0.21        7.51      4.53 o
  14   4   3       31.95       25.47      5.14 o
  15   4   3        6.33        2.06      6.29 o
  16   4   3        0.10        9.74      7.83 o
   0   5   3      362.57      329.35     13.10 o
   1   5   3       23.51       15.26      4.27 o
   2   5   3       18.28       17.30      4.31 o
   3   5   3       27.99       22.50      4.36 o
   4   5   3       62.03       63.29      4.70 o
   5   5   3      212.09      201.17      6.80 o
   6   5   3       79.06       82.05      4.40 o
   7   5   3        7.64        0.66      3.65 o
   8   5   3        0.05       -0.84      3.81 o
   9   5   3       18.93       11.81      4.17 o
  10   5   3       15.98       15.42      4.37 o
  11   5   3        3.67       10.36      4.70 o
  12   5   3        3.98       -4.76      4.76 o
  13   5   3        1.34       -0.25      6.08 o
  14   5   3        5.42        4.00      6.46 o
   1   6   3       63.95       67.95      5.04 o
   2   6   3      138.40      142.56      6.14 o
   3   6   3       91.74       86.61      5.11 o
   4   6   3        7.78        2.96      4.30 o
   5   6   3       20.81       10.27      4.46 o
   6   6   3        8.60        1.75      4.47 o
   7   6   3        0.35       -4.87      4.87 o
   8   6   3       11.11        9.56      5.09 o
   9   6   3       10.05        8.60      5.67 o
  10   6   3        7.56        6.90      5.76 o
  11   6   3        0.07       -6.65      6.65 o
  12   6   3        3.59       -3.18      9.61 o
   0   7   3       61.70       62.13     14.56 o
   1   7   3        0.91       16.46      6.02 o
   2   7   3       36.18       41.37      6.64 o
   3   7   3       57.45       54.30      6.46 o
   4   7   3        9.24        9.79      6.71 o
   5   7   3        7.23       15.14      5.89 o
   6   7   3        1.95       -0.85      6.70 o
   7   7   3        0.37       -6.63      6.63 o
   8   7   3       16.53       16.05     19.89 o
   0   0   4       38.55       32.49     10.04 o
   2   0   4     1332.29     1311.19     35.76 o
   4   0   4     2653.97     2454.87     61.41 o
   6   0   4       73.23       80.14      3.79 o
   8   0   4      183.24      187.64      6.78 o
  10   0   4      114.70      143.94      8.15 o
  12   0   4      206.39      257.46     11.74 o
  14   0   4       61.39       67.98      6.88 o
  16   0   4        7.88        4.56      6.64 o
  18   0   4        6.90        7.34     10.70 o
   1   1   4      589.72      556.20     10.97 o
   2   1   4      733.94      684.72     13.32 o
   3   1   4     1541.56     1471.08     25.86 o
   4   1   4      671.70      601.12     11.91 o
   5   1   4       79.11       78.86      2.55 o
   6   1   4     1737.34     1661.03     33.69 o
   7   1   4     1799.14     1816.05     36.85 o
   8   1   4     1021.04     1033.41     21.80 o
   9   1   4       88.30       90.67      4.09 o
  10   1   4      302.73      312.44      9.05 o
  11   1   4       65.68       56.91      4.46 o
  12   1   4       15.33       10.03      4.28 o
  13   1   4        5.40        0.64      4.20 o
  14   1   4       69.05       65.46      4.94 o
  15   1   4       28.47       26.01      4.72 o
  16   1   4       27.08       38.48      5.97 o
  17   1   4        6.24        4.21      6.08 o
  18   1   4        5.41        4.10      7.47 o
   0   2   4      342.33      384.52     19.73 o
   1   2   4      377.62      413.50     12.77 o
   2   2   4      254.06      253.20      7.97 o
   3   2   4      635.03      647.33     13.16 o
   4   2   4      342.49      347.78      6.95 o
   5   2   4     1052.21     1125.87     21.81 o
   6   2   4      593.21      567.20     11.41 o
   7   2   4      336.57      320.32      7.28 o
   8   2   4       61.48       66.26      3.80 o
   9   2   4        0.69       -0.95      3.62 o
  10   2   4      159.32      178.76      6.52 o
  11   2   4       21.35       16.68      4.35 o
  12   2   4        3.46        3.59      4.31 o
  13   2   4        1.92        0.18      4.25 o
  14   2   4        9.17       11.60      4.56 o
  15   2   4        7.00       10.66      5.33 o
  16   2   4       12.78       12.81      6.22 o
  17   2   4        0.88       -8.12      8.12 o
  18   2   4        4.61        4.13      7.91 o
   1   3   4      364.13      384.10     10.60 o
   2   3   4      258.02      293.71      7.22 o
   3   3   4      143.17      170.24      3.92 o
   4   3   4      143.72      161.12      4.13 o
   5   3   4       22.71       24.71      2.66 o
   6   3   4      119.78      111.94      4.13 o
   7   3   4      118.61      122.04      4.70 o
   8   3   4      228.67      220.12      6.51 o
   9   3   4      118.06      127.50      5.33 o
  10   3   4       48.39       50.92      4.44 o
  11   3   4       40.16       40.57      4.46 o
  12   3   4        2.09        3.93      4.18 o
  13   3   4       19.57        5.94      4.38 o
  14   3   4        0.87        1.97      4.97 o
  15   3   4        6.60        4.05      5.58 o
  16   3   4        0.60       -2.07      6.81 o
  17   3   4        4.58        2.15      7.84 o
   0   4   4       24.12       13.34      4.75 o
   1   4   4       59.77       63.01      3.86 o
   2   4   4       92.25      105.58      4.38 o
   3   4   4      122.10      127.78      4.79 o
   4   4   4       71.82       72.25      3.93 o
   5   4   4       14.16        9.73      3.45 o
   6   4   4       22.75       20.07      3.71 o
   7   4   4       41.36       41.95      4.03 o
   8   4   4       80.99       82.11      4.73 o
   9   4   4      110.77      111.64      6.92 o
  10   4   4        2.12        7.45      3.89 o
  11   4   4        7.66        6.44      4.08 o
  12   4   4       16.41       16.84      4.63 o
  13   4   4        8.68        9.04      4.69 o
  14   4   4       10.69        3.26      5.84 o
  15   4   4        5.32       -1.14      6.81 o
  16   4   4        6.31       -3.00      7.15 o
   1   5   4      147.49      141.46      5.65 o
   2   5   4        2.40        0.58      4.11 o
   3   5   4      105.37      104.81      5.14 o
   4   5   4       39.39       38.24      4.35 o
   5   5   4       16.62       17.90      3.85 o
   6   5   4      186.34      174.71      6.12 o
   7   5   4       11.87       11.17      3.77 o
   8   5   4        1.12       -3.78      3.78 o
   9   5   4       61.95       62.17      4.49 o
  10   5   4       24.14       24.92      4.61 o
  11   5   4       27.14       20.69      5.19 o
  12   5   4       13.83        7.11      5.83 o
  13   5   4        9.74       17.80      6.64 o
  14   5   4       16.28       29.65      7.07 o
   0   6   4      255.72      262.85     14.22 o
   1   6   4      155.38      164.76      8.20 o
   2   6   4       26.70       37.21      5.22 o
   3   6   4       45.70       42.42      4.60 o
   4   6   4       21.19       17.75      4.64 o
   5   6   4       27.61       25.73      5.01 o
   6   6   4        4.10       -5.26      5.26 o
   7   6   4        4.23        3.11      5.47 o
   8   6   4        4.58       -5.54      5.54 o
   9   6   4        5.78        7.00      6.27 o
  10   6   4       20.57       25.90      7.08 o
  11   6   4        1.51       -5.40      7.09 o
   1   7   4       34.52       32.35      6.20 o
   2   7   4       14.13       27.03      6.86 o
   3   7   4       14.74       10.78      7.76 o
   4   7   4        7.07        1.91      6.75 o
   5   7   4        3.79       -0.07      6.87 o
   6   7   4        1.44       -6.98      6.98 o
   7   7   4        6.33       10.28      8.03 o
   2   0   5      122.29      113.58      4.40 o
   4   0   5      616.07      589.71     18.57 o
   6   0   5       18.19       19.57      2.78 o
   8   0   5      148.78      167.37      6.30 o
  10   0   5      708.23      751.85     27.45 o
  12   0   5      258.32      271.89     12.15 o
  14   0   5       31.36       36.07      6.34 o
  16   0   5       72.17       75.66     10.62 o
  18   0   5        8.97       20.66     11.10 o
   0   1   5      522.80      473.75     12.03 o
   1   1   5     1005.05      901.27     17.57 o
   2   1   5       38.57       44.52      1.57 o
   3   1   5      292.35      266.47      5.61 o
   4   1   5      386.13      363.52      7.62 o
   5   1   5      441.06      447.02      9.04 o
   6   1   5      403.55      355.49      7.46 o
   7   1   5       95.48       97.19      3.21 o
   8   1   5      200.65      212.58      5.32 o
   9   1   5       48.15       57.19      3.37 o
  10   1   5       45.32       46.92      4.02 o
  11   1   5       24.20       20.06      4.10 o
  12   1   5       17.76       14.17      4.30 o
  13   1   5       69.86       75.18      4.96 o
  14   1   5       23.49       31.64      4.54 o
  15   1   5       49.93       44.07      5.76 o
  16   1   5       31.77       36.82      6.76 o
  17   1   5       16.37       24.19      8.17 o
  18   1   5        2.45       -1.30      8.64 o
   1   2   5      389.90      367.08     12.29 o
   2   2   5      481.70      541.10     13.92 o
   3   2   5     1638.94     1638.05     31.62 o
   4   2   5     1425.46     1466.63     27.71 o
   5   2   5     1108.31     1088.32     20.77 o
   6   2   5       11.17       10.43      2.19 o
   7   2   5      252.02      256.53      5.87 o
   8   2   5       32.63       37.19      3.11 o
   9   2   5       51.34       52.96      4.14 o
  10   2   5        1.12        1.42      3.95 o
  11   2   5       18.98       16.33      4.35 o
  12   2   5       30.20       22.91      5.30 o
  13   2   5       10.65        7.70      4.31 o
  14   2   5        7.60        1.16      4.89 o
  15   2   5        4.07        2.66      5.75 o
  16   2   5        7.36       -0.40      7.10 o
  17   2   5        6.09        7.13      7.56 o
  18   2   5        5.86        1.46      7.94 o
   0   3   5      530.25      604.22     34.70 o
   1   3   5     1050.68     1105.45     23.89 o
   2   3   5      178.18      198.32      4.94 o
   3   3   5       24.62       26.38      2.21 o
   4   3   5       17.90       20.37      2.34 o
   5   3   5       16.56       20.17      2.63 o
   6   3   5      279.01      286.17      6.96 o
   7   3   5       48.95       51.43      3.54 o
   8   3   5       46.18       50.54      3.96 o
   9   3   5      171.98      172.10      5.89 o
  10   3   5       54.60       52.78      4.27 o
  11   3   5       30.30       40.64      4.25 o
  12   3   5       70.44       87.03      5.04 o
  13   3   5        7.63        3.82      4.73 o
  14   3   5        6.79        9.16      5.87 o
  15   3   5       23.55       26.29      7.35 o
  16   3   5        3.17        4.50      7.54 o
  17   3   5        0.76       -1.49      7.93 o
   1   4   5       58.43       57.59      4.01 o
   2   4   5       93.00       94.25      3.92 o
   3   4   5       55.54       61.80      3.73 o
   4   4   5       60.66       52.95      3.73 o
   5   4   5      125.55      139.25      5.05 o
   6   4   5       39.75       41.87      3.97 o
   7   4   5       16.70       12.23      3.79 o
   8   4   5       12.39       13.77      3.81 o
   9   4   5      251.96      253.01      7.98 o
  10   4   5       19.45       18.18      3.91 o
  11   4   5      150.51      138.89      7.96 o
  12   4   5       64.47       66.77      5.76 o
  13   4   5       25.68       15.55      5.76 o
  14   4   5       16.98       12.25      6.27 o
  15   4   5       19.39       16.94      6.62 o
  16   4   5        2.73       12.55      8.02 o
   0   5   5       54.22       62.78      6.38 o
   1   5   5       82.93       83.29      4.75 o
   2   5   5       18.78       18.54      4.11 o
   3   5   5        6.69        5.41      3.93 o
   4   5   5      109.38      105.83      4.82 o
   5   5   5       24.81       31.00      3.72 o
   6   5   5       39.12       39.40      3.91 o
   7   5   5       51.84       40.57      4.22 o
   8   5   5        9.66        7.73      4.21 o
   9   5   5        8.50        7.56      5.40 o
  10   5   5        3.06       -4.08      5.24 o
  11   5   5        9.76        4.24      5.36 o
  12   5   5        7.68        5.30      6.56 o
  13   5   5        3.10        4.77      6.29 o
  14   5   5        2.26        5.91      8.07 o
   1   6   5        1.92        8.05      5.87 o
   2   6   5      183.75      180.40     14.25 o
   3   6   5       72.34       71.03      8.38 o
   4   6   5       21.14       16.42      5.42 o
   5   6   5        6.48        5.68      5.43 o
   6   6   5        8.46        0.44      5.34 o
   7   6   5        9.26        6.46      6.12 o
   8   6   5        3.87        0.60      6.57 o
   9   6   5        5.06        6.55      6.79 o
  10   6   5        8.53       10.20      7.28 o
  11   6   5        6.06        6.42      7.29 o
   0   7   5       61.76       49.95     11.09 o
   1   7   5        3.64       21.02      6.77 o
   2   7   5       51.15       66.36      8.73 o
   3   7   5        0.85        5.33      6.80 o
   4   7   5        3.67        1.38      8.63 o
   5   7   5        4.04        8.93      7.00 o
   6   7   5        5.63        2.46      7.10 o
   7   7   5       10.29        2.38      8.71 o
   0   0   6     1399.75     1190.85    118.29 o
   2   0   6     1134.06     1107.03     48.70 o
   4   0   6      913.25      893.45     27.52 o
   6   0   6      446.06      424.07     13.05 o
   8   0   6      163.19      175.82      6.31 o
  10   0   6      305.16      341.42     12.00 o
  12   0   6      354.63      377.28     15.34 o
  14   0   6       59.09       56.13      8.19 o
  16   0   6       14.34       21.38      9.71 o
  18   0   6        0.57       -1.59     10.70 o
   1   1   6      169.92      174.22      3.60 o
   2   1   6      141.97      137.43      3.42 o
   3   1   6      194.43      194.64      4.42 o
   4   1   6      236.82      211.52      4.73 o
   5   1   6      210.52      200.15      4.48 o
   6   1   6       86.68       88.74      2.92 o
   7   1   6      284.44      308.15      6.68 o
   8   1   6       25.77       31.76      2.55 o
   9   1   6       31.27       36.52      3.04 o
  10   1   6       35.38       36.54      3.70 o
  11   1   6       51.30       58.74      4.56 o
  12   1   6       16.86       15.57      4.21 o
  13   1   6        0.99       -1.42      4.03 o
  14   1   6        0.08       -4.79      5.19 o
  15   1   6       31.57       25.30      6.31 o
  16   1   6        8.13        4.67      6.89 o
  17   1   6       12.56        9.62      7.22 o
  18   1   6        2.94       -7.27      7.38 o
   0   2   6        2.55        2.08      2.02 o
   1   2   6      272.95      286.80      8.66 o
   2   2   6      365.27      373.82     10.91 o
   3   2   6      196.57      204.80      4.57 o
   4   2   6      261.22      265.39      5.64 o
   5   2   6       92.98       91.77      2.83 o
   6   2   6      275.84      270.39      5.91 o
   7   2   6      220.40      221.29      5.22 o
   8   2   6       80.62       81.34      3.42 o
   9   2   6       49.18       50.02      3.64 o
  10   2   6        3.94        0.74      3.88 o
  11   2   6       58.61       59.25      4.57 o
  12   2   6       47.09       50.34      4.54 o
  13   2   6       14.44        8.87      4.75 o
  14   2   6       12.32        9.63      6.11 o
  15   2   6       10.69       12.36      6.90 o
  16   2   6        5.36        2.52      8.65 o
  17   2   6        0.26       -7.37      7.37 o
  18   2   6        0.02      -18.61     19.52 o
   1   3   6       98.15      111.58      4.09 o
   2   3   6      480.26      496.50     10.86 o
   3   3   6        7.91        7.08      2.13 o
   4   3   6       52.78       60.61      2.74 o
   5   3   6        5.17        2.36      2.57 o
   6   3   6        8.72        9.03      2.82 o
   7   3   6       29.76       26.51      3.31 o
   8   3   6      192.45      197.00      6.02 o
   9   3   6      182.54      190.44      6.05 o
  10   3   6        6.98        4.05      3.69 o
  11   3   6       59.34       55.39      4.37 o
  12   3   6       15.89       19.72      4.52 o
  13   3   6       26.82       28.20      5.96 o
  14   3   6        5.23        0.20      6.35 o
  15   3   6       24.18       29.19      6.90 o
  16   3   6       14.92        9.71      7.07 o
  17   3   6        2.86        6.78      7.58 o
   0   4   6       17.34       19.14      4.41 o
   1   4   6       10.67        7.09      3.28 o
   2   4   6       56.95       70.77      3.39 o
   3   4   6        4.39        1.98      3.05 o
   4   4   6      145.27      142.91      4.83 o
   5   4   6       84.41       83.43      4.24 o
   6   4   6        3.02       -3.40      3.67 o
   7   4   6        9.51        3.34      3.68 o
   8   4   6       47.42       52.78      4.05 o
   9   4   6       28.80       28.55      4.02 o
  10   4   6        7.80       12.17      4.17 o
  11   4   6       22.70       11.27      5.23 o
  12   4   6        0.73        2.23      5.57 o
  13   4   6        8.87       -1.97      5.67 o
  14   4   6        9.69       11.59      5.96 o
  15   4   6        2.30       -6.19      6.19 o
   1   5   6       11.57       13.49      3.87 o
   2   5   6       14.59       11.26      4.15 o
   3   5   6       50.24       53.92      4.02 o
   4   5   6       13.28       14.93      3.52 o
   5   5   6       46.07       37.73      3.98 o
   6   5   6       18.34       11.57      4.05 o
   7   5   6       67.48       67.60      5.43 o
   8   5   6       19.15       12.23      4.90 o
   9   5   6       16.96       18.13      5.29 o
  10   5   6        0.23       -1.45      5.59 o
  11   5   6       16.20       12.67      5.83 o
  12   5   6       10.76       14.38      6.13 o
  13   5   6        9.16        2.57      6.35 o
   0   6   6       68.15       73.69      9.37 o
   1   6   6       24.08       33.48      5.81 o
   2   6   6       11.14       23.40      5.68 o
   3   6   6        3.92        0.90      6.55 o
   4   6   6       25.56       14.55      6.47 o
   5   6   6       14.65       24.83      6.62 o
   6   6   6       11.66        0.53      8.28 o
   7   6   6        8.99        1.08      7.04 o
   8   6   6        1.24        0.33      6.62 o
   9   6   6        9.02        8.27      6.82 o
  10   6   6       10.78        9.17      9.50 o
  11   6   6        4.34       -8.26      8.26 o
   1   7   6       28.28       35.93      8.20 o
   2   7   6       13.57       32.86      7.52 o
   3   7   6       12.47       29.96      7.10 o
   4   7   6        2.60       -2.01      7.85 o
   5   7   6        3.56       -6.67      7.14 o
   6   7   6        4.15        3.84      7.18 o
   2   0   7      145.88      133.23      6.90 o
   4   0   7      556.99      547.83     17.24 o
   6   0   7      152.18      147.91      5.23 o
   8   0   7      176.24      175.72      7.61 o
  10   0   7       83.07       88.25      5.54 o
  12   0   7      127.27      130.32      8.00 o
  14   0   7        5.53        6.00      8.69 o
  16   0   7       21.14       13.04     12.58 o
  18   0   7        4.60        1.52     10.85 o
   0   1   7      601.22      566.93     19.38 o
   1   1   7     1034.32      983.43     22.53 o
   2   1   7       58.56       74.42      2.62 o
   3   1   7      370.91      360.22      8.53 o
   4   1   7      600.20      644.35     13.79 o
   5   1   7      152.71      157.10      3.90 o
   6   1   7       41.15       47.97      2.35 o
   7   1   7       52.89       55.34      2.64 o
   8   1   7      258.97      254.99      5.87 o
   9   1   7      109.08      114.68      3.86 o
  10   1   7       57.35       56.98      3.62 o
  11   1   7       27.18       26.15      4.04 o
  12   1   7       51.24       57.25      4.43 o
  13   1   7       52.69       53.87      5.53 o
  14   1   7        0.39       -6.16      6.16 o
  15   1   7       17.16        9.25      6.71 o
  16   1   7        8.37       10.12      7.13 o
  17   1   7        2.13        0.99      7.51 o
  18   1   7        2.04       10.57      8.59 o
   1   2   7      394.87      402.06      7.82 o
   2   2   7      229.57      234.21      5.90 o
   3   2   7       69.39       80.22      2.59 o
   4   2   7      172.38      175.82      4.22 o
   5   2   7       28.00       31.87      2.14 o
   6   2   7      492.77      497.16     10.22 o
   7   2   7      133.78      144.50      4.81 o
   8   2   7       91.91      104.41      3.64 o
   9   2   7        2.22        1.49      3.16 o
  10   2   7       45.34       47.82      3.89 o
  11   2   7       12.47       14.76      3.72 o
  12   2   7       49.45       44.43      4.65 o
  13   2   7       34.43       38.35      5.84 o
  14   2   7        1.64        2.52      6.13 o
  15   2   7       18.04       27.31      6.75 o
  16   2   7       15.50       11.09      7.57 o
  17   2   7       14.09        7.46      7.26 o
   0   3   7      137.89      136.21      6.42 o
   1   3   7      392.52      388.09     12.47 o
   2   3   7       86.92       94.56      3.34 o
   3   3   7       44.38       51.58      2.56 o
   4   3   7        3.38        3.96      2.35 o
   5   3   7       17.81       20.42      2.68 o
   6   3   7       26.39       24.51      2.91 o
   7   3   7       26.66       26.44      3.24 o
   8   3   7      101.13       97.57      5.13 o
   9   3   7      120.39      105.02      4.85 o
  10   3   7       26.64       26.46      4.09 o
  11   3   7       51.44       49.76      4.80 o
  12   3   7       58.38       52.64      5.97 o
  13   3   7        8.34        7.73      5.96 o
  14   3   7       18.56       15.06      6.22 o
  15   3   7       10.48       18.97      6.47 o
  16   3   7       18.10       12.97      6.94 o
   1   4   7       29.06       29.32      3.23 o
   2   4   7        2.32       -0.79      2.99 o
   3   4   7       54.15       61.60      3.46 o
   4   4   7      205.37      206.51      7.27 o
   5   4   7       12.46       12.92      3.51 o
   6   4   7       22.59       20.08      3.70 o
   7   4   7        6.74        9.74      3.56 o
   8   4   7       32.06       22.63      4.05 o
   9   4   7       20.06       13.24      5.27 o
  10   4   7       44.48       49.50      5.46 o
  11   4   7        4.99        1.61      5.46 o
  12   4   7       27.58       34.71      6.00 o
  13   4   7        5.57        7.00      5.84 o
  14   4   7        8.25       13.12      6.06 o
  15   4   7        1.04        5.70      6.31 o
   0   5   7       15.40       16.98      6.86 o
   1   5   7       33.31       38.73      4.64 o
   2   5   7       46.14       50.51      5.52 o
   3   5   7       11.91        8.86      4.40 o
   4   5   7       64.94       69.07      4.82 o
   5   5   7      149.65      153.13      6.49 o
   6   5   7        4.46        5.46      4.78 o
   7   5   7       68.75       61.87      5.82 o
   8   5   7       25.08       31.89      5.60 o
   9   5   7        1.02        2.16      5.47 o
  10   5   7        3.06        2.13      6.47 o
  11   5   7       14.48       11.51      5.84 o
  12   5   7       10.05       15.42      6.16 o
  13   5   7        9.91        9.28      6.48 o
   1   6   7       13.82       19.07      6.31 o
   2   6   7       42.67       41.22      6.55 o
   3   6   7        1.86       12.54      6.26 o
   4   6   7        8.40        1.90      6.30 o
   5   6   7       29.32       11.87      6.75 o
   6   6   7        6.88        6.32      6.40 o
   7   6   7        6.86       -0.94      6.68 o
   8   6   7       15.44       11.87      6.81 o
   9   6   7        3.62        1.72      6.89 o
  10   6   7       10.56       20.74      7.20 o
   0   7   7       18.76       24.64     10.79 o
   1   7   7        7.70       21.22      6.99 o
   2   7   7       11.72       10.81      7.44 o
   3   7   7       17.27       18.86      7.04 o
   4   7   7        1.03       17.46      7.18 o
   5   7   7        4.22        8.38      7.32 o
   0   0   8     3386.85     3326.66    327.61 o
   2   0   8     1594.36     1720.15    110.64 o
   4   0   8      467.53      463.34     14.78 o
   6   0   8      139.69      168.56      6.09 o
   8   0   8      198.21      193.90      6.83 o
  10   0   8      138.21      155.11      6.55 o
  12   0   8       19.44       13.46      6.43 o
  14   0   8       37.85       48.09      8.70 o
  16   0   8       11.06        1.46      8.66 o
  18   0   8        0.36       -8.89     13.42 o
   1   1   8      772.38      754.52     19.75 o
   2   1   8       49.82       63.51      2.49 o
   3   1   8      713.02      791.90     19.43 o
   4   1   8      269.04      272.09      6.67 o
   5   1   8       81.17       95.62      4.25 o
   6   1   8      304.69      294.86      6.30 o
   7   1   8        0.70        2.72      2.24 o
   8   1   8       19.27       23.07      2.67 o
   9   1   8       33.62       31.21      3.04 o
  10   1   8       73.53       72.33      3.70 o
  11   1   8       18.50       17.91      3.83 o
  12   1   8       21.97       20.88      5.10 o
  13   1   8       80.31       86.52      6.78 o
  14   1   8        2.05        5.84      5.83 o
  15   1   8        6.75       -5.98      5.98 o
  16   1   8       20.11        9.91      6.32 o
  17   1   8        2.77       -0.13      6.68 o
   0   2   8        5.55        3.75      2.47 o
   1   2   8        8.37       12.44      1.73 o
   2   2   8        5.12        5.43      1.78 o
   3   2   8       44.39       50.50      2.26 o
   4   2   8       68.95       64.60      2.47 o
   5   2   8        7.45        5.99      1.98 o
   6   2   8       74.24       80.37      3.31 o
   7   2   8      561.12      531.39     10.92 o
   8   2   8       26.99       26.92      3.00 o
   9   2   8       54.68       59.13      3.43 o
  10   2   8        6.36        9.49      3.61 o
  11   2   8      119.73      126.17      6.43 o
  12   2   8       40.19       27.64      5.67 o
  13   2   8      114.78      122.37      7.98 o
  14   2   8       12.62        7.19      6.06 o
  15   2   8       67.87       60.59      7.11 o
  16   2   8       13.02        7.14      6.47 o
  17   2   8        4.12       -6.76      6.76 o
   1   3   8       59.97       69.21      2.70 o
   2   3   8       71.17       76.39      2.82 o
   3   3   8      158.45      176.87      5.06 o
   4   3   8       80.65       84.72      3.32 o
   5   3   8       19.21       15.51      2.55 o
   6   3   8       41.77       45.72      3.16 o
   7   3   8       33.51       35.48      3.04 o
   8   3   8       37.74       31.38      3.71 o
   9   3   8       17.45       12.36      3.85 o
  10   3   8        6.54        5.96      4.63 o
  11   3   8       48.35       48.26      5.70 o
  12   3   8       49.19       51.11      6.43 o
  13   3   8       45.87       55.57      6.67 o
  14   3   8        2.39       -3.53      6.06 o
  15   3   8        8.62        8.92      6.50 o
  16   3   8       11.06        9.26      6.95 o
   0   4   8      228.05      258.06      8.70 o
   1   4   8       87.30      101.02      4.96 o
   2   4   8       18.32       20.84      3.18 o
   3   4   8      182.90      206.03      6.70 o
   4   4   8       19.35       21.25      3.47 o
   5   4   8       52.46       54.65      4.19 o
   6   4   8       10.57        9.18      4.64 o
   7   4   8      191.98      172.81      7.01 o
   8   4   8       25.56       19.47      5.16 o
   9   4   8       32.13       25.07      5.43 o
  10   4   8        7.01       12.87      5.32 o
  11   4   8        9.12       10.90      5.52 o
  12   4   8        3.36       -4.06      5.64 o
  13   4   8       17.35       17.58      5.97 o
  14   4   8        8.76       17.30      6.30 o
  15   4   8        2.18       -3.83     17.15 o
   1   5   8       21.84       24.10      4.74 o
   2   5   8       54.70       47.89      5.69 o
   3   5   8       24.68       20.08      4.84 o
   4   5   8       58.10       64.91      6.69 o
   5   5   8        0.18        2.99      5.02 o
   6   5   8       13.61       14.33      5.24 o
   7   5   8       57.13       58.82      5.83 o
   8   5   8       16.30       10.65      5.65 o
   9   5   8       10.77       16.86      5.66 o
  10   5   8        0.45        5.68      5.71 o
  11   5   8        0.66       -3.62      6.57 o
  12   5   8        1.03       -0.24      7.46 o
  13   5   8        9.66        2.37     18.61 o
   0   6   8       75.71       91.86      9.78 o
   1   6   8        7.61       25.83      6.90 o
   2   6   8       22.06       27.43      6.37 o
   3   6   8        4.82        2.58      6.18 o
   4   6   8        3.98        2.03      6.30 o
   5   6   8        3.35       -0.58      6.38 o
   6   6   8        6.20        7.94      6.41 o
   7   6   8        9.37       13.07      7.29 o
   8   6   8       32.12       33.68     12.33 o
   9   6   8        5.01        7.46      7.13 o
  10   6   8        2.03       32.84     19.88 o
   1   7   8        0.31        2.37      6.84 o
   2   7   8        3.26       19.12      7.63 o
   3   7   8        8.54        7.29      7.11 o
   4   7   8        5.17        2.37      8.18 o
   2   0   9     1679.24     1549.50    102.15 o
   4   0   9      105.65       99.72      7.15 o
   6   0   9      138.44      135.62      5.66 o
   8   0   9      630.42      628.39     19.16 o
  10   0   9       51.67       53.82      6.22 o
  12   0   9       76.37       69.84      8.53 o
  14   0   9        2.17        0.15      7.97 o
  16   0   9       10.10        7.07      8.76 o
   0   1   9      308.23      269.89     14.02 o
   1   1   9      130.37      125.77      4.74 o
   2   1   9      185.19      179.12      4.82 o
   3   1   9      485.32      511.73     12.87 o
   4   1   9      201.65      204.43      5.59 o
   5   1   9      224.48      221.33      6.06 o
   6   1   9        6.83        5.46      1.74 o
   7   1   9       63.36       68.64      2.80 o
   8   1   9      153.62      164.64      4.61 o
   9   1   9        6.90        2.26      2.72 o
  10   1   9        1.38        0.12      4.12 o
  11   1   9       57.62       56.16      5.84 o
  12   1   9       56.54       57.51      6.06 o
  13   1   9        3.05       -3.85      5.48 o
  14   1   9        2.19        3.87      5.82 o
  15   1   9        6.79        6.67      6.06 o
  16   1   9        1.87       -4.61      6.20 o
  17   1   9        1.09        8.52      6.84 o
   1   2   9       80.65       79.10      2.75 o
   2   2   9       12.78       14.42      2.22 o
   3   2   9       20.06       21.88      2.15 o
   4   2   9       58.08       56.00      2.66 o
   5   2   9       69.01       69.14      2.86 o
   6   2   9       16.86       17.07      2.43 o
   7   2   9       50.51       50.70      2.64 o
   8   2   9        5.48        3.93      2.36 o
   9   2   9      132.99      128.26      5.85 o
  10   2   9       82.83       83.93      6.29 o
  11   2   9       63.42       62.72      6.04 o
  12   2   9       14.75       -0.65      5.41 o
  13   2   9       14.48       22.64      5.96 o
  14   2   9        5.17       -2.81      5.92 o
  15   2   9       34.42       32.56      6.56 o
  16   2   9        7.06        6.70      6.62 o
   0   3   9      256.65      265.92      7.72 o
   1   3   9       69.73       74.69      3.55 o
   2   3   9       40.77       38.16      2.45 o
   3   3   9      290.68      264.59      5.95 o
   4   3   9       76.05       71.66      3.15 o
   5   3   9       57.69       62.28      4.66 o
   6   3   9       39.13       40.14      3.63 o
   7   3   9      123.44      127.45      5.54 o
   8   3   9       70.29       66.63      5.25 o
   9   3   9        0.19       -4.71      4.71 o
  10   3   9        6.20        8.55      5.04 o
  11   3   9      114.06      113.32      6.81 o
  12   3   9       13.76       13.60      5.63 o
  13   3   9       36.41       33.83      6.41 o
  14   3   9       13.50       13.67      6.27 o
  15   3   9        5.23        7.75      6.59 o
   1   4   9      156.27      187.23      7.18 o
   2   4   9      292.74      299.97     10.48 o
   3   4   9       73.59       79.59      5.44 o
   4   4   9       34.25       37.36      4.35 o
   5   4   9        2.85       -0.98      4.67 o
   6   4   9       32.63       35.23      5.05 o
   7   4   9        4.24        3.35      4.90 o
   8   4   9       69.77       61.61      7.12 o
   9   4   9       17.09       13.67      5.40 o
  10   4   9        8.19        2.69      5.37 o
  11   4   9        7.51        5.24      5.98 o
  12   4   9        1.88       -5.62      5.62 o
  13   4   9        1.11        4.84      5.94 o
  14   4   9        0.29       -3.96      6.21 o
   0   5   9        7.75        3.54      8.25 o
   1   5   9       14.63       21.86      5.22 o
   2   5   9       34.73       32.75      5.86 o
   3   5   9       10.16       13.30      4.93 o
   4   5   9      131.60      120.75      6.63 o
   5   5   9      172.74      167.75      9.02 o
   6   5   9        8.10        9.98      5.25 o
   7   5   9       10.52       15.43      5.37 o
   8   5   9        6.10       13.43      5.48 o
   9   5   9       13.49       17.04      5.64 o
  10   5   9       15.91       20.53      6.15 o
  11   5   9        1.81        2.07      5.91 o
  12   5   9        1.14        6.99      6.33 o
   1   6   9        2.30       10.74      6.72 o
   2   6   9        0.48        2.90      6.09 o
   3   6   9        3.30        7.32      6.14 o
   4   6   9        3.39       11.22      6.35 o
   5   6   9       25.00       28.84      6.65 o
   6   6   9        3.29        1.77      6.48 o
   7   6   9       31.84       28.73      7.00 o
   8   6   9        7.97       17.47      7.06 o
   9   6   9        9.05       -2.66      7.16 o
   0   7   9        2.85       23.60     13.67 o
   1   7   9       11.08       35.59      8.66 o
   0   0  10     2588.84     2503.98    247.58 o
   2   0  10      105.56      125.43     28.39 o
   4   0  10       66.27       79.35      4.66 o
   6   0  10       84.35       86.60      6.67 o
   8   0  10      391.64      382.19     13.24 o
  10   0  10       57.35       61.99      8.12 o
  12   0  10       15.76        8.14      7.41 o
  14   0  10       18.88       19.84      8.33 o
  16   0  10        1.10       -3.14      8.74 o
   1   1  10       27.38       28.86      3.44 o
   2   1  10      191.17      195.43      5.98 o
   3   1  10        8.25        6.49      2.20 o
   4   1  10      217.54      209.87      5.76 o
   5   1  10        0.37        0.31      1.61 o
   6   1  10       54.50       57.13      3.23 o
   7   1  10       19.65       20.18      2.49 o
   8   1  10       32.44       31.97      2.82 o
   9   1  10      122.45      128.77      6.11 o
  10   1  10       98.54       88.46      6.25 o
  11   1  10      161.86      154.78      7.92 o
  12   1  10       65.92       65.02      6.21 o
  13   1  10       29.10       26.76      6.62 o
  14   1  10        7.91       10.47      5.91 o
  15   1  10        1.33       -5.85      5.92 o
  16   1  10        0.22        0.61      6.35 o
   0   2  10      181.50      159.89      6.15 o
   1   2  10       82.37       79.73      2.77 o
   2   2  10       19.48       20.13      2.48 o
   3   2  10      182.66      191.09      5.36 o
   4   2  10        6.74        5.30      2.24 o
   5   2  10       20.89       24.87      2.47 o
   6   2  10      136.35      139.29      4.12 o
   7   2  10       90.12       98.93      3.72 o
   8   2  10       32.55       29.88      5.05 o
   9   2  10       50.21       49.01      5.63 o
  10   2  10       19.11        8.28      5.15 o
  11   2  10       24.03       16.37      5.43 o
  12   2  10       14.54        5.54      5.62 o
  13   2  10        4.66       10.01      5.84 o
  14   2  10       13.56        8.99      6.09 o
  15   2  10       15.13        2.16      6.28 o
  16   2  10       18.14       12.36      6.93 o
   1   3  10       10.25        9.61      1.69 o
   2   3  10       38.94       41.67      2.64 o
   3   3  10      202.89      225.38      5.51 o
   4   3  10      345.51      315.18      7.28 o
   5   3  10       46.44       50.13      4.12 o
   6   3  10       18.26       18.00      4.96 o
   7   3  10       69.08       70.54      5.40 o
   8   3  10        9.34       10.63      4.78 o
   9   3  10       72.30       65.14      5.56 o
  10   3  10        9.05        7.10      5.14 o
  11   3  10       48.00       44.62      5.72 o
  12   3  10       56.55       48.19      6.02 o
  13   3  10       12.21       19.67      5.81 o
  14   3  10        0.04        3.79      6.37 o
  15   3  10       23.70       12.56      7.15 o
   0   4  10      616.95      730.47     37.31 o
   1   4  10      534.49      595.16     31.78 o
   2   4  10       75.88       86.98      6.52 o
   3   4  10       24.43       20.18      4.80 o
   4   4  10       24.09       20.38      4.79 o
   5   4  10      107.64      100.16      6.06 o
   6   4  10       43.18       42.81      5.19 o
   7   4  10       74.03       82.97      9.89 o
   8   4  10       15.89       17.68      5.27 o
   9   4  10        5.47        6.60      5.39 o
  10   4  10       14.25       12.29      5.54 o
  11   4  10        0.24       -3.41      5.45 o
  12   4  10        9.78       11.26      5.87 o
  13   4  10        2.22        3.96      6.70 o
   1   5  10       36.31       39.25      5.41 o
   2   5  10        8.16        8.04      5.67 o
   3   5  10        2.55       -4.74      5.36 o
   4   5  10      118.92      107.74      6.57 o
   5   5  10       17.83       17.70      5.31 o
   6   5  10       54.63       66.23      5.99 o
   7   5  10        1.51        4.47      5.26 o
   8   5  10        5.84        1.68      5.40 o
   9   5  10        2.26       12.87      5.59 o
  10   5  10       15.24       23.49      6.08 o
  11   5  10        1.79        6.61      6.48 o
   0   6  10        7.76       16.74      8.17 o
   1   6  10        3.40        9.40      6.68 o
   2   6  10        2.30       -0.14      6.05 o
   3   6  10        4.71       12.43      6.28 o
   4   6  10       11.41        9.72      6.43 o
   5   6  10       21.04       24.22      8.70 o
   6   6  10        8.08        7.16      6.68 o
   7   6  10       11.20       10.77      6.90 o
   8   6  10       11.22       29.60      7.38 o
   2   0  11       56.68       53.28     17.70 o
   4   0  11        6.71        9.94      3.50 o
   6   0  11      146.32      133.95      7.29 o
   8   0  11      318.73      315.56     14.59 o
  10   0  11       93.63       91.94      8.80 o
  12   0  11       16.93       -1.05      7.49 o
  14   0  11        0.43       -5.86      8.07 o
  16   0  11        6.94       -8.81      8.81 o
   0   1  11      241.02      221.48     12.25 o
   1   1  11       76.73       88.47      5.17 o
   2   1  11        0.23        1.50      3.20 o
   3   1  11        6.24        9.14      2.29 o
   4   1  11      414.71      407.74     10.17 o
   5   1  11      121.41      120.14      4.20 o
   6   1  11      191.55      194.85      6.13 o
   7   1  11      108.33      101.34      3.89 o
   8   1  11       91.43       82.70      4.94 o
   9   1  11        3.10       -1.90      4.73 o
  10   1  11        4.74        6.66      4.96 o
  11   1  11       56.71       62.05      5.98 o
  12   1  11       43.92       41.03      5.91 o
  13   1  11       34.71       34.29      6.75 o
  14   1  11        2.94        7.80      5.97 o
  15   1  11        4.87        5.27      6.25 o
  16   1  11       14.50       16.09      6.78 o
   1   2  11       37.71       44.39      2.54 o
   2   2  11       12.71       10.91      2.60 o
   3   2  11        3.18        0.29      2.15 o
   4   2  11       26.57       26.73      3.74 o
   5   2  11      355.07      353.22      9.24 o
   6   2  11      139.98      132.48      5.10 o
   7   2  11      234.07      219.06      8.51 o
   8   2  11       19.74       17.64      5.06 o
   9   2  11      156.98      155.38      8.08 o
  10   2  11       41.25       36.31      7.00 o
  11   2  11       40.76       36.28      5.80 o
  12   2  11       35.69       40.34      6.13 o
  13   2  11       31.49       22.18      6.09 o
  14   2  11        7.85       11.11      6.19 o
  15   2  11       28.91       28.14      6.84 o
   0   3  11      548.67      542.36     15.06 o
   1   3  11      346.75      336.14     11.43 o
   2   3  11       63.24       80.05      6.44 o
   3   3  11      165.44      183.90      7.47 o
   4   3  11      222.68      209.88     10.33 o
   5   3  11       60.47       51.94      5.08 o
   6   3  11       47.80       38.32      4.95 o
   7   3  11        7.89        3.91      4.48 o
   8   3  11       23.80       19.45      4.86 o
   9   3  11       22.45       18.00      5.13 o
  10   3  11        0.35       -1.01      5.08 o
  11   3  11       25.69       21.26      5.51 o
  12   3  11        0.83        1.99      6.72 o
  13   3  11       16.80       22.93      5.84 o
  14   3  11        0.96        2.41      5.92 o
   1   4  11      113.46      115.97      5.91 o
   2   4  11       76.18       83.38      7.32 o
   3   4  11      127.85      124.56      7.22 o
   4   4  11       85.33       94.16      6.92 o
   5   4  11        2.66       -0.45      5.11 o
   6   4  11        8.69       15.37      4.89 o
   7   4  11        9.86        4.45      5.03 o
   8   4  11       50.79       49.69      5.58 o
   9   4  11        3.13        5.08      5.36 o
  10   4  11        2.04       -2.01      5.40 o
  11   4  11        3.63       10.75      5.98 o
  12   4  11        3.70       10.42      5.95 o
  13   4  11        0.45        3.27      6.21 o
   0   5  11       67.59       82.13     10.21 o
   1   5  11       30.13       43.07      5.54 o
   2   5  11       41.25       41.34      6.12 o
   3   5  11        9.97        2.03      5.34 o
   4   5  11       56.46       57.73      5.73 o
   5   5  11        5.69       12.22      5.26 o
   6   5  11        8.70        6.70      5.84 o
   7   5  11        3.93       15.70      5.41 o
   8   5  11        7.53       12.41      7.87 o
   9   5  11        0.99       14.63      5.70 o
  10   5  11        0.95        3.69      5.89 o
   1   6  11       12.42       12.28      6.83 o
   2   6  11        2.55        5.01      6.19 o
   3   6  11       44.95       52.26      6.93 o
   4   6  11        1.78        1.91      6.34 o
   5   6  11        3.43        1.79      6.60 o
   6   6  11        0.08       -1.23      7.28 o
   7   6  11        8.10        9.75     10.23 o
   0   0  12      295.37      298.01     36.54 o
   2   0  12       12.54       -2.37     16.97 o
   4   0  12       84.21       92.92      5.39 o
   6   0  12       61.91       48.87      4.70 o
   8   0  12      225.87      201.66     12.16 o
  10   0  12      423.67      434.28     25.64 o
  12   0  12       34.55       40.94     10.01 o
  14   0  12       14.39        6.47      8.12 o
  16   0  12        6.09        1.09     18.43 o
   1   1  12      145.97      138.36      6.52 o
   2   1  12      156.64      156.36      7.71 o
   3   1  12      287.10      287.35      9.64 o
   4   1  12      422.22      400.15     10.47 o
   5   1  12      139.58      125.77      4.43 o
   6   1  12       90.66       85.91      4.18 o
   7   1  12      351.16      346.59     11.03 o
   8   1  12      131.67      120.06      6.58 o
   9   1  12       73.92       74.29      5.74 o
  10   1  12       80.91       75.22      6.06 o
  11   1  12        3.61        3.90      5.31 o
  12   1  12       10.24       11.68      5.63 o
  13   1  12       15.76        8.93      5.73 o
  14   1  12       22.57       23.75      6.23 o
  15   1  12        0.82        5.03      6.32 o
   0   2  12      121.48      122.94      8.60 o
   1   2  12       86.64       84.21      3.82 o
   2   2  12       19.08       18.91      2.87 o
   3   2  12       29.70       28.81      3.17 o
   4   2  12       90.47       93.00      4.60 o
   5   2  12      415.76      386.71     10.80 o
   6   2  12       93.36       91.31      4.94 o
   7   2  12      361.18      361.88     12.14 o
   8   2  12       27.71       32.21      5.13 o
   9   2  12        7.66        8.80      4.95 o
  10   2  12       13.59       14.53      5.30 o
  11   2  12       16.32       10.24      5.53 o
  12   2  12        6.07        2.04      5.59 o
  13   2  12        8.35       19.08      6.01 o
  14   2  12        2.75       -4.70      6.15 o
  15   2  12        4.10       -5.50      6.64 o
   1   3  12      327.28      313.78      8.41 o
   2   3  12      151.43      148.60     10.16 o
   3   3  12      315.88      293.88      9.64 o
   4   3  12      114.48      108.48      6.80 o
   5   3  12       14.87       11.68      4.47 o
   6   3  12       29.17       29.05      4.76 o
   7   3  12       21.71       25.45      4.76 o
   8   3  12       11.72       10.17      4.81 o
   9   3  12        4.89        3.55      4.98 o
  10   3  12       14.76       11.95      5.27 o
  11   3  12        5.49        7.86      5.26 o
  12   3  12       10.59       10.63      5.54 o
  13   3  12        2.00        5.17      5.75 o
  14   3  12        2.62       12.02      6.27 o
   0   4  12       16.70       22.56      7.60 o
   1   4  12       28.33       41.11      4.87 o
   2   4  12       63.79       72.30      5.65 o
   3   4  12      114.68      103.27      6.06 o
   4   4  12      103.19      100.48      6.92 o
   5   4  12       42.43       44.91      5.57 o
   6   4  12       38.94       38.04      5.26 o
   7   4  12        9.18       15.09      5.14 o
   8   4  12       25.65       29.02      5.40 o
   9   4  12       15.20       16.41      5.46 o
  10   4  12        1.99        9.39      5.60 o
  11   4  12        1.84        2.08      5.97 o
  12   4  12       15.21       20.02      6.23 o
   1   5  12        3.31        6.02      5.70 o
   2   5  12        3.14        0.06      5.82 o
   3   5  12       14.34       11.66      5.19 o
   4   5  12        8.54        9.62      5.18 o
   5   5  12        6.49       16.18      5.36 o
   6   5  12       14.69       10.74      5.47 o
   7   5  12       18.18       18.46      5.97 o
   8   5  12        6.85        8.39      5.59 o
   9   5  12        1.84       11.92      5.81 o
  10   5  12        3.84      -12.40     16.97 o
   0   6  12        5.38       16.37      8.11 o
   1   6  12        9.76       14.44      6.89 o
   2   6  12        2.97        8.10      6.78 o
   3   6  12        0.71        3.74      6.26 o
   4   6  12        4.86        5.10      6.69 o
   5   6  12       11.14       15.37      6.90 o
   2   0  13       71.32       85.77     22.26 o
   4   0  13      101.75       96.87      6.18 o
   6   0  13       77.85       67.55      5.01 o
   8   0  13      167.43      155.01     11.83 o
  10   0  13      204.20      180.44     17.73 o
  12   0  13       17.78        7.90      7.59 o
  14   0  13       91.62       82.21      9.95 o
   0   1  13      240.96      196.86     31.60 o
   1   1  13       50.12       62.73     12.47 o
   2   1  13        3.28       -4.17      7.88 o
   3   1  13       10.19       13.26      3.52 o
   4   1  13       90.09      109.84      5.05 o
   5   1  13      213.66      212.91      6.17 o
   6   1  13       75.58       79.20      3.96 o
   7   1  13       89.54       84.14      5.58 o
   8   1  13      120.74      112.95      6.40 o
   9   1  13       67.21       62.84      5.59 o
  10   1  13       39.39       34.46      5.47 o
  11   1  13       33.05       34.56      5.67 o
  12   1  13       23.83       21.61      5.78 o
  13   1  13        3.96        2.12      5.75 o
  14   1  13        1.35       -4.16      6.07 o
  15   1  13        3.76        2.89      6.56 o
   1   2  13      398.71      409.35     13.89 o
   2   2  13      491.41      566.73     15.97 o
   3   2  13      439.85      456.34     11.87 o
   4   2  13      233.54      237.45      7.01 o
   5   2  13       54.53       56.59      5.00 o
   6   2  13       70.72       56.94      4.83 o
   7   2  13       27.39       23.38      4.55 o
   8   2  13       57.32       56.47      5.12 o
   9   2  13       11.59        9.21      5.18 o
  10   2  13        9.90        8.51      5.31 o
  11   2  13       21.41       24.26      5.69 o
  12   2  13        4.43        1.49      5.66 o
  13   2  13        1.41        8.80      6.09 o
  14   2  13        0.53        3.58      7.60 o
   0   3  13      114.43      153.49     20.65 o
   1   3  13      329.86      324.05     10.94 o
   2   3  13       25.19       27.36      8.03 o
   3   3  13      158.69      158.58      7.53 o
   4   3  13        1.17       -2.96      4.24 o
   5   3  13        7.85       11.24      4.44 o
   6   3  13       19.61       14.26      4.58 o
   7   3  13       14.52       14.84      4.86 o
   8   3  13       76.24       72.50      5.67 o
   9   3  13        0.52       -2.07      4.99 o
  10   3  13        3.74        8.14      5.26 o
  11   3  13       12.79       13.70      5.44 o
  12   3  13       14.07       19.70      5.94 o
  13   3  13       11.21       12.57      6.03 o
   1   4  13       67.26       69.79      6.30 o
   2   4  13       25.72       16.92      4.82 o
   3   4  13       62.65       65.94      5.48 o
   4   4  13       37.04       40.02      5.32 o
   5   4  13        8.61        6.29      4.92 o
   6   4  13        5.23        9.39      5.06 o
   7   4  13       12.90       12.12      5.11 o
   8   4  13        3.44        7.58      5.22 o
   9   4  13       11.58       22.00      7.07 o
  10   4  13        5.55       10.84      7.48 o
  11   4  13        6.22       12.84      6.19 o
   0   5  13        9.08       18.34      7.44 o
   1   5  13       17.58       26.44      6.38 o
   2   5  13        3.08       14.11      5.67 o
   3   5  13        2.49       -5.72      5.72 o
   4   5  13       14.61        9.18      5.36 o
   5   5  13        3.39        7.84      5.68 o
   6   5  13       29.94       30.46      5.72 o
   7   5  13        5.02        4.38      5.77 o
   8   5  13       31.97       34.86      8.23 o
   1   6  13       11.27        9.54      7.49 o
   2   6  13        1.56        6.01      7.02 o
   3   6  13        2.05        7.65      9.86 o
   0   0  14       27.74       41.05     20.43 o
   2   0  14       28.53       50.36     22.44 o
   4   0  14       54.67       50.23      6.81 o
   6   0  14       45.64       34.46      4.67 o
   8   0  14       28.25       15.02      6.40 o
  10   0  14       52.96       52.22      7.84 o
  12   0  14       66.19       59.12      8.58 o
  14   0  14       25.54       17.25      8.84 o
   1   1  14       32.19       46.16      7.35 o
   2   1  14      169.39      172.08      9.52 o
   3   1  14       51.11       53.71      3.93 o
   4   1  14       31.33       34.30      3.54 o
   5   1  14       62.39       65.40      4.49 o
   6   1  14      109.54      112.01      5.45 o
   7   1  14       91.72      100.72      5.94 o
   8   1  14       64.43       61.61      5.37 o
   9   1  14       53.95       51.52      5.53 o
  10   1  14       20.00       28.17      5.39 o
  11   1  14       27.87       26.97      5.55 o
  12   1  14        9.86       15.79      5.67 o
  13   1  14        1.36       -1.49      5.89 o
  14   1  14       23.49       19.33      6.38 o
   0   2  14      153.46      169.99     10.88 o
   1   2  14      147.36      159.88      8.37 o
   2   2  14      108.54      133.68      7.70 o
   3   2  14      237.11      215.73      7.09 o
   4   2  14       61.01       64.58      3.99 o
   5   2  14      175.08      158.75      9.60 o
   6   2  14       87.44       75.32      5.16 o
   7   2  14        1.22        3.28      4.40 o
   8   2  14        3.60        1.60      4.86 o
   9   2  14        7.78        2.51      5.14 o
  10   2  14        1.93        9.33      6.90 o
  11   2  14        6.57        7.43      5.52 o
  12   2  14        8.52       10.91      5.88 o
  13   2  14        7.09       13.78      6.32 o
   1   3  14       74.91       74.12      5.10 o
   2   3  14        5.28        6.83      4.33 o
   3   3  14       24.80       22.44      4.70 o
   4   3  14       72.05       74.06      5.20 o
   5   3  14        4.85       -3.31      4.43 o
   6   3  14        9.00        0.22      4.60 o
   7   3  14        0.80        1.53      4.84 o
   8   3  14        8.47       11.55      5.03 o
   9   3  14       17.72       16.62      5.15 o
  10   3  14        4.74        7.98      6.44 o
  11   3  14        1.59       -5.42      5.42 o
  12   3  14        4.10        6.75      5.69 o
   0   4  14       79.58       99.68      8.88 o
   1   4  14        8.23       20.12      5.77 o
   2   4  14       34.93       31.39      5.81 o
   3   4  14       15.82       21.08      5.01 o
   4   4  14       29.37       31.47      5.22 o
   5   4  14       23.41       20.61      5.22 o
   6   4  14       17.16       27.33      5.25 o
   7   4  14       17.53       15.12      5.20 o
   8   4  14        5.41        8.93      6.63 o
   9   4  14        2.92       16.72      6.25 o
  10   4  14        1.64        2.79      5.82 o
   1   5  14        4.00        9.31      6.08 o
   2   5  14        8.90        6.64      5.63 o
   3   5  14       12.75       13.81      6.14 o
   4   5  14       18.21       21.89      7.15 o
   5   5  14        6.78        0.99      5.38 o
   6   5  14        1.56        7.60      5.71 o
   7   5  14        3.46        1.85      6.62 o
   2   0  15      101.36      108.95     24.46 o
   4   0  15       32.84       21.63      6.07 o
   6   0  15       66.19       61.82      6.62 o
   8   0  15       79.79       77.25      7.84 o
  10   0  15       94.23       86.84      8.86 o
  12   0  15       83.69      102.60     23.71 o
   0   1  15       47.31       51.29     15.01 o
   1   1  15      118.93      107.42     27.38 o
   2   1  15        1.51       -2.78      4.49 o
   3   1  15        0.61        0.20      3.70 o
   4   1  15       39.34       41.70      4.19 o
   5   1  15       59.82       65.06      4.56 o
   6   1  15      147.43      130.41      7.16 o
   7   1  15        2.05        6.35      4.77 o
   8   1  15       29.97       26.24      4.91 o
   9   1  15       49.64       48.07      5.44 o
  10   1  15        6.54        7.31      5.33 o
  11   1  15        5.51        5.67      5.43 o
  12   1  15        0.61        0.02      5.71 o
  13   1  15        2.33       -3.45      6.01 o
   1   2  15        3.56       12.90      4.17 o
   2   2  15       47.46       51.44      6.16 o
   3   2  15      105.44       92.14      5.93 o
   4   2  15       69.54       64.60      4.64 o
   5   2  15       10.20        5.62      4.12 o
   6   2  15       20.52       23.44      4.41 o
   7   2  15       25.55       22.12      4.57 o
   8   2  15        4.70        6.73      4.73 o
   9   2  15       12.77       19.42      4.93 o
  10   2  15        1.47        9.95      4.99 o
  11   2  15        5.36        8.52      5.73 o
  12   2  15        5.46        9.02      6.81 o
   0   3  15      178.35      212.15     22.40 o
   1   3  15      245.58      246.08      9.64 o
   2   3  15       13.34        2.22      6.53 o
   3   3  15       17.08       10.24      4.49 o
   4   3  15        7.37       12.22      4.60 o
   5   3  15       10.19        9.58      4.59 o
   6   3  15       11.21       13.07      4.68 o
   7   3  15       19.11       23.69      5.02 o
   8   3  15        0.29        4.76      5.03 o
   9   3  15        1.44        0.75      5.14 o
  10   3  15        0.15       -3.18      7.87 o
  11   3  15        1.95        0.90      5.64 o
   1   4  15        9.91       17.92      5.68 o
   2   4  15        1.93        0.10      5.92 o
   3   4  15       24.93       21.60      5.02 o
   4   4  15       13.97       11.17      5.00 o
   5   4  15       16.62       11.52      5.19 o
   6   4  15       22.89       33.18      5.47 o
   7   4  15       19.16       18.04      5.65 o
   8   4  15        2.75        7.87      5.47 o
   9   4  15       13.68       17.48      5.84 o
   0   5  15        6.34       20.25      7.55 o
   1   5  15        4.99       12.95      5.93 o
   2   5  15        0.81       -4.84      6.24 o
   3   5  15       11.58       18.08      6.01 o
   4   5  15        1.03        1.78      5.81 o
   5   5  15        0.63       -5.23      5.88 o
   0   0  16       18.72       -2.74     19.70 o
   2   0  16       90.37       82.30     22.99 o
   4   0  16       87.89       86.97     11.47 o
   6   0  16       24.68       21.86      5.73 o
   8   0  16       44.53       33.75      6.72 o
  10   0  16       39.14       42.23      7.69 o
  12   0  16       93.17       85.30     12.16 o
   1   1  16       23.98       22.30     14.29 o
   2   1  16       71.17       68.89      9.00 o
   3   1  16       78.27       85.08     12.61 o
   4   1  16       11.38       15.27      7.18 o
   5   1  16        8.51        5.75      4.79 o
   6   1  16        2.23        0.77      3.80 o
   7   1  16       23.28       14.19      4.56 o
   8   1  16        1.25        7.66      4.77 o
   9   1  16       23.63       14.77      5.04 o
  10   1  16        2.40        6.26      5.19 o
  11   1  16       11.15        5.45      8.04 o
  12   1  16        8.49       -0.02      5.90 o
   0   2  16      213.39      186.09     15.95 o
   1   2  16        3.93        6.55      9.01 o
   2   2  16        0.43        6.36      4.39 o
   3   2  16       94.02      119.99      7.41 o
   4   2  16       68.73       74.24      5.41 o
   5   2  16       17.12       18.77      4.28 o
   6   2  16       28.76       24.60      4.50 o
   7   2  16        1.64       -3.48      4.48 o
   8   2  16        5.69        4.48      4.58 o
   9   2  16        2.27        4.60      4.90 o
  10   2  16        8.89        5.49      5.17 o
  11   2  16       11.78        9.95      5.50 o
   1   3  16        3.43       10.84      6.83 o
   2   3  16      102.15      103.19      5.91 o
   3   3  16        4.60        1.55      4.43 o
   4   3  16        3.18       -0.75      4.50 o
   5   3  16        0.10       -0.50      4.50 o
   6   3  16        6.61        7.93      4.69 o
   7   3  16       10.98        6.16      4.87 o
   8   3  16        0.35       -5.05      5.05 o
   9   3  16        2.15        3.94      5.41 o
  10   3  16        0.97        3.82      5.52 o
   0   4  16        4.25       13.74      7.82 o
   1   4  16       18.85       23.60      9.70 o
   2   4  16       10.62        5.35      7.24 o
   3   4  16       10.12        9.30      5.27 o
   4   4  16       17.58       17.32      5.12 o
   5   4  16        5.08        5.69      5.25 o
   6   4  16       20.95       31.04      5.65 o
   7   4  16        2.68        3.22      5.35 o
   1   5  16        7.34        9.71      6.75 o
   2   5  16        0.48       33.75     15.51 o
   2   0  17       66.31       44.71     21.90 o
   4   0  17       61.64       72.43     10.83 o
   6   0  17       13.54        9.70      5.53 o
   8   0  17       20.52       12.42      6.35 o
  10   0  17        8.98       -1.31      9.45 o
   0   1  17      142.82      145.73     20.71 o
   1   1  17       21.88       15.91     15.29 o
   2   1  17       20.43       21.51     14.92 o
   3   1  17       10.95        8.06      8.23 o
   4   1  17       45.74       56.11      7.01 o
   5   1  17       47.19       51.44      7.24 o
   6   1  17       37.26       38.48      4.20 o
   7   1  17       36.71       32.20      4.35 o
   8   1  17       50.13       54.38      7.91 o
   9   1  17       10.77       14.46      5.14 o
  10   1  17        0.11        4.70      8.08 o
  11   1  17       10.28       15.60      5.97 o
   1   2  17       13.90       12.23      6.85 o
   2   2  17        9.53       14.52      5.56 o
   3   2  17       12.85       21.99      4.76 o
   4   2  17        4.63        4.61      5.41 o
   5   2  17       26.63       24.86      4.37 o
   6   2  17        9.50        6.51      4.34 o
   7   2  17        6.16        3.87      4.50 o
   8   2  17        5.03        4.37      4.67 o
   9   2  17        1.55        1.62      4.85 o
  10   2  17        5.73       -0.26      5.30 o
   0   3  17        5.47       17.63     10.17 o
   1   3  17       81.89       95.20      5.74 o
   2   3  17       12.38       13.37      7.66 o
   3   3  17       12.49        6.91      4.50 o
   4   3  17        8.13        8.60      4.58 o
   5   3  17       18.95       17.58      4.83 o
   6   3  17        2.26        2.90      4.82 o
   7   3  17       15.48       20.49      5.11 o
   8   3  17        1.65        4.02      6.03 o
   1   4  17        5.03       18.62      5.35 o
   2   4  17       19.15       27.21      6.88 o
   3   4  17        8.82        4.00      5.47 o
   4   4  17       19.96       13.66      5.36 o
   5   4  17        8.62        6.99      5.46 o
   0   0  18       53.05       13.50     20.98 o
   2   0  18       41.35       15.14     22.08 o
   4   0  18        7.09        8.76     22.44 o
   6   0  18       16.21       19.84     10.59 o
   8   0  18       18.26       12.93      6.66 o
  10   0  18        7.24        1.33      7.67 o
   1   1  18        7.88       -3.58     15.66 o
   2   1  18        5.48       12.89     15.47 o
   3   1  18        2.62       -9.03      9.03 o
   4   1  18        3.82        7.33      8.70 o
   5   1  18       25.73       30.10      6.13 o
   6   1  18        0.46       -3.20      4.21 o
   7   1  18        2.22        2.91      4.50 o
   8   1  18        2.00        3.75      4.42 o
   9   1  18        5.77        7.31      5.22 o
   0   2  18        2.34        1.82     10.22 o
   1   2  18        1.78       -1.93      7.64 o
   2   2  18        2.66        7.62      9.73 o
   3   2  18        0.80       -5.01      5.01 o
   4   2  18        6.24        5.43      5.34 o
   5   2  18       20.02       25.40      5.10 o
   6   2  18        0.37        1.00      4.28 o
   7   2  18        1.83       -3.33      4.51 o
   8   2  18       11.47       17.97      4.98 o
   1   3  18        0.48        0.88      4.93 o
   2   3  18        1.02       -3.26      5.97 o
   3   3  18        5.65        5.09      4.69 o
   4   3  18        2.04        7.44      4.65 o
   5   3  18        7.95       11.29      4.91 o
   6   3  18        3.39        7.27      5.05 o
   0   4  18       44.65       54.02      9.45 o
   1   4  18       38.77       72.03     12.72 o
   2   0  19       22.25        3.65     22.80 o
   4   0  19       19.85       17.88     22.80 o
   6   0  19       16.71       20.82     13.23 o
   8   0  19       35.61       29.92      7.18 o
   1   1  19        0.28      -16.88     16.88 o
   2   1  19        2.81      -16.05     16.05 o
   3   1  19       10.11      -18.24     18.24 o
   4   1  19        0.17       12.32      8.55 o
   5   1  19       10.42       19.87      9.38 o
   6   1  19        3.42        9.64      5.22 o
   7   1  19        3.80        2.94      4.73 o
   8   1  19        2.24       -3.92      6.78 o
   1   2  19        3.26        5.81     13.53 o
   2   2  19        7.16       10.98      8.69 o
   3   2  19        4.10       -1.28      8.74 o
   4   2  19        5.43        7.07      5.42 o
   5   2  19        0.04        2.48      5.77 o
   6   2  19        0.46        0.54      8.47 o
   0   3  19       14.61        1.53      7.05 o
   1   3  19        9.18        8.07      5.39 o
   2   3  19        0.15       -6.17      6.17 o
   3   3  19        1.27        4.61      8.53 o
   2   0  20        8.39      -22.99     22.99 o
   4   0  20        1.78      -10.58     22.99 o
   6   0  20        1.35        4.89     10.27 o
   1   1  20        6.86      -15.90     15.90 o
   2   1  20        3.81      -16.75     16.75 o
   3   1  20       14.21       -9.19     16.88 o
   4   1  20        3.68       -1.86     16.83 o
   5   1  20       24.91       36.74     10.13 o
   0   2  20        4.04       34.48     11.13 o
   1   2  20        2.66       22.15      7.74 o
   2   2  20        2.80        4.13     13.74 o
   3   2  20        2.04        6.57     11.22 o
 
